# Supplementary material for: Dimethyl Sulfoxide Inhibits Bile Acid Synthesis in Healthy Mice but Does Not Protect Mice from Bile-Acid-Induced Liver Damage
Source: Biology (Basel). 2023 Aug 9;12(8):1105. doi: 10.3390/biology12081105 (PMC10452260; doi:10.3390/biology12081105)
Supplement: Supplementary file 1 [file biology-12-01105-s001.zip]

Archive with 2 entries (2 files):
- biology-2428311-Figure S1.pdf
- biology-2428311-Table S1.xlsx
