# Supplementary material for: Dimethyl Sulfoxide Inhibits Bile Acid Synthesis in Healthy Mice but Does Not Protect Mice from Bile-Acid-Induced Liver Damage
Source: Biology (Basel). 2023 Aug 9;12(8):1105. doi: 10.3390/biology12081105 (PMC10452260; doi:10.3390/biology12081105)
Supplement: Supplementary file 1 [file biology-12-01105-s001.zip › biology-2428311-Table S1.xlsx]

## Sheet: Legend
Table S1: The reverse-phase protein array raw and analyzed data.

## Sheet: Normalized Data for Prism
	Time 0	Time 0	Time 0	Time 0	10 minutes	10 minutes	10 minutes	10 minutes	30 minutes	30 minutes	30 minutes	30 minutes		0 min AVE	10 min AVE	30 min AVE
p-c-Fos(S32)	0.890382	1.02989	0.670671	1.40906	0.0819	0.000143	0.000143	0.000143	0.251701	0.34075	0.099307	0.008554		1	0.0205823	0.175078
p-ALK(Y1586)	1.06531	1.0054	0.946808	0.982478	0.208472	0.229824	0.279792	0.251054	0.309439	0.243223	0.229518	0.337799		1	0.242286	0.279995
p-Chk1(S345)	1.00046	0.886718	1.13455	0.978271	0.43061	0.261514	0.35791	0.372056	0.491673	0.557943	0.407948	0.558128		1	0.355522	0.503923
EGFR	1.00547	0.993083	1.08265	0.918798	0.472185	0.361442	0.513445	0.481163	0.58395	0.481664	0.510806	0.666936		1	0.457059	0.560839
ASH2	1.10206	1.01689	0.990013	0.891035	0.51703	0.430662	0.503295	0.402059	0.347525	0.477394	0.304211	0.441413		1	0.463261	0.392636
p-Jak1(Y1022/1023)	0.927732	1.04368	1.00364	1.02495	0.480989	0.477719	0.416894	0.495214	0.616934	0.585453	0.643365	0.712742		1	0.467704	0.639623
RANKL	1.08076	0.9814	0.951826	0.986011	0.596227	0.443051	0.47346	0.413574	0.366942	0.376695	0.392875	0.435558		1	0.481578	0.393018
c-Met	0.998172	1.01039	1.09167	0.899766	0.558073	0.40807	0.512056	0.469768	0.564806	0.648717	0.629337	0.57334		1	0.486992	0.60405
FGFR1	0.99537	0.97238	1.00106	1.0312	0.562872	0.444905	0.468151	0.478171	0.583398	0.605916	0.557595	0.651095		1	0.488525	0.599501
p-Caveolin-1(Y14)	1.06736	1.01302	1.03812	0.881499	0.623726	0.431145	0.520358	0.469409	0.490811	0.611387	0.543965	0.653993		1	0.511159	0.575039
p-FAK (Tyr397)	1.0303	1.02019	1.01694	0.932568	0.558893	0.422548	0.565424	0.568303	0.544689	0.531223	0.573927	0.608071		1	0.528792	0.564477
DRIP130	1.07485	1.03643	0.922521	0.966206	0.700852	0.397204	0.554865	0.499792	0.309915	0.328831	0.289849	0.418839		1	0.538178	0.336859
Caspase-3	1.00822	0.986362	1.04381	0.961603	0.646705	0.536937	0.550089	0.495545	0.544916	0.53256	0.553901	0.571518		1	0.557319	0.550724
p-EGFR(Y1173)	0.966882	1.04614	1.00053	0.986449	0.621529	0.511319	0.58854	0.519575	0.629043	0.619982	0.632545	0.617644		1	0.560241	0.624803
p-IKK a/b (Ser176/180)	0.916645	1.018	1.03402	1.03133	0.609285	0.43638	0.668069	0.561657	0.468955	0.576533	0.447099	0.642822		1	0.568848	0.533852
Caspase-3(Asp175)	1.06394	1.03799	0.989895	0.908175	0.687575	0.510985	0.620877	0.553018	0.566031	0.525791	0.494168	0.622344		1	0.593114	0.552083
p-MEK1/2(S217/221)	0.97587	0.956316	1.0584	1.00941	0.645832	0.554798	0.602642	0.576757	0.589848	0.54497	0.563161	0.665486		1	0.595007	0.590866
p-Stat2(Y690)	1.07476	1.15013	0.825271	0.949833	0.639731	0.543416	0.728219	0.496247	0.627913	0.550651	0.584568	0.671056		1	0.601903	0.608547
ATR	1.13889	0.946668	0.928064	0.986372	0.76941	0.522438	0.61035	0.546588	0.529237	0.64489	0.553496	0.519594		1	0.612196	0.561804
c-Jun	1.05882	1.04345	0.997301	0.900433	0.652968	0.534358	0.666653	0.681274	0.626702	0.615875	0.467137	0.610929		1	0.633813	0.580161
p-EGFR(Y1068)	0.935123	1.10193	0.944825	1.01812	0.750666	0.585259	0.707782	0.533918	0.624987	0.543296	0.553164	0.681125		1	0.644406	0.600643
RB1	1.00902	1.0761	1.02261	0.892277	0.743508	0.521664	0.704381	0.635482	0.64266	0.617182	0.594149	0.62596		1	0.651259	0.619988
p53	0.992584	1.05321	1.10459	0.849615	0.741489	0.54018	0.681195	0.644517	0.678068	0.623781	0.596189	0.740535		1	0.651845	0.659643
p-Rb(S780)	1.06498	0.989986	1.01664	0.928394	0.736955	0.5826	0.67767	0.627143	0.650357	0.66891	0.630017	0.699441		1	0.656092	0.662181
p-c-Jun(S63)	1.07431	0.988533	1.0014	0.935751	0.653932	0.625097	0.733962	0.613475	0.595246	0.627569	0.609069	0.657541		1	0.656616	0.622356
GATA-3	1.00499	1.03207	0.980322	0.982623	0.764081	0.590147	0.695412	0.600019	0.578934	0.510001	0.396737	0.651284		1	0.662415	0.534239
4E-BP1	0.905703	0.969484	0.999508	1.12531	2.281	2.15203	2.27853	2.10027	2.14586	2.2111	2.13264	2.08036		1	2.20296	2.14249
RRM2	1.32917	1.28214	0.665257	0.723435	3.29272	2.61401	2.95463	3.13669	3.04235	2.72351	2.814	2.81975		1	2.99951	2.8499

## Sheet: Selection of Data for plotting
	AB_name	Slide_file	Gene_ID	Swiss_ID	YZ_1 _861.1	YZ_1 _861.2	YZ_1 _861.3	YZ_2_862.1	YZ_2_862.2	YZ_2_862.3	YZ_3_863.1	YZ_3_863.2	YZ_3_863.3	YZ_4_864.1	YZ_4_864.2	YZ_4_864.3					AVE (0 min)	YZ_5_865.1	YZ_5_865.2	YZ_5_865.3	YZ_6_866.1	YZ_6_866.2	YZ_6_866.3	YZ_7_867.1	YZ_7_867.2	YZ_7_867.3	YZ_8_868.1	YZ_8_868.2	YZ_8_868.3					AVE (10 min)	Fold Increase	p	YZ_10_870.1	YZ_10_870.2	YZ_10_870.3	YZ_11_871.1	YZ_11_871.2	YZ_11_871.3	YZ_12_872.1	YZ_12_872.2	YZ_12_872.3
13	p-AMPKb1(S108)_R_V	GBL 9124266_2021-04-09_550PMT_28R_pAMPKb1S108_Ab13_A1.gpr	PRKAB1	Q9Y478	9142.71	7952.1	7349.52	8922.79	8053.49	7409.81	8436.14	7631.19	6951.04	8096.06	7381.53	7451.1	8148.11	8128.7	7672.79	7642.89	7898.12	5170.36	4589.3	2150.53	5127.66	3574.14	1778.83	5262.58	5279.21	2996.22	5127.02	4537.75	3286.33	3970.06	3493.54	4512.67	4317.03	4073.33	0.515734	2.7106e-05	7137.63	6501.33	5070.63	6572.72	6583.83	4599.23	7007.26	6027.81	4430
4	p-Akt(T308)_R_V	GBL 9124259_2021-04-09_550PMT_21R_pAktT308_Ab4_A1.gpr	AKT1, AKT2, AKT3	P31749	1677.72	1762.34	1777.62	1761.8	1402.89	1995.98	2026.71	2130.14	1889.6	1332.74	1963.96	2132.79	1739.22	1720.22	2015.49	1809.83	1821.19	1189.07	1307.48	1231.45	861.57	1444.86	837.397	1497.99	1147.61	1281.09	1381.6	1416.06	1721.16	1242.66	1047.94	1308.89	1506.27	1276.44	0.700884	0.00436361	1796.58	2059.04	1924.07	1474.85	1996.63	2704.1	1757.31	1907.04	1529.67
88	p-Jak1(Y1022/1023)_R_V	GBL 9124333_2021-04-12_550PMT_95R_pJak1Y1022Y1023_Ab88_A1.gpr	JAK1	P23458	10012	10700	9973.96	11798.5	12461	10261.4	12374.1	11256.1	9566.37	13772.2	11215	8914.4	10228.6	11507	11065.5	11300.6	11025.4	5633.62	3354.39	6921.33	5088.81	5520.54	5191.81	4460.68	4028.72	5299.88	5821.12	5488.23	5070.46	5303.11	5267.05	4596.43	5459.94	5156.63	0.467704	7.32651e-06	6997.88	7043.21	6364.78	5674.69	8162.62	5527.29	8361.84	7592.32	5325.95
97	mTOR_R_V	GBL 9124345_2021-04-13_550PMT_107R_mTOR_Ab97_A1.gpr	MTOR	P42345	39932.4	37954.8	32486.8	38730.3	31987.5	32112.4	34309.3	33293.8	38910.5	35750	39868.5	29838.1	36791.3	34276.7	35504.5	35152.2	35431.2	29715.3	26783	28978.2	23097.3	28327.5	26475.3	31157.6	27801.2	28151.9	29533.7	26665.1	30715.6	28492.2	25966.7	29036.9	28971.5	28116.8	0.793561	0.000295242	30700.5	31287.3	37265.9	32544	27678.7	33444.8	32017.5	30965.7	38314.3
340	PHGDH_R_V	GBL 9124583_2021-04-16_550PMT_241R_PHGDH_Ab340_A1.gpr	PHGDH	O43175	11317.2	8204.53	10893.4	10671	10467	8864.97	10405.8	10634.9	9712.49	10258.5	6787.14	9427.01	10138.4	10001	10251	8824.21	9803.65	9969.04	6266.56	7650.65	9464.66	6408.77	4413.58	9596.5	6103.13	4769.12	8757.28	6543.41	4062.18	7962.08	6762.34	6822.92	6454.29	7000.41	0.714061	0.000966744	4317.39	1560.47	4531.66	5572.89	6165.66	3786.21	5138.66	4560.88	5919.58
146	Sox2_R_V	GBL 9124231_2021-04-14_550PMT_152R_Sox2_Ab146_A1.gpr	SOX2	P48431	12528.9	11269.6	10142.9	12069.6	13264.1	8633.9	5166.77	12097.8	5394.05	5605.97	14893	4544.12	11313.8	11322.5	7552.87	8347.7	9634.22	7100.04	11622	1079.29	10167.2	9266.09	1892.28	10166.5	4724.93	4939.13	11048.1	8059.44	2621.49	6600.46	7108.51	6610.2	7242.99	6890.54	0.715215	0.0667942	7225.91	4780.27	1	6969.51	2836.62	1	7224.97	4334.15	1
269	Integrinb1_R_V	GBL 9124490_2021-04-15_550PMT_211R_Integrinb1_Ab269_A1.gpr	ITGB1	P05556	29942.4	28963.6	31620.3	30795.7	28540	26669.8	34411.1	30933.4	28871.6	31626.2	31526.4	28104.7	30175.4	28668.5	31405.4	30419.1	30167.1	21366.1	16112.5	11162.8	18015	15986.8	11350.9	22237.9	19170.5	16561	22701.1	18629.5	14573.4	16213.8	15117.5	19323.1	18634.7	17322.3	0.574211	0.000130467	28284.6	22489	19610.6	23041.1	21452.6	19356.2	23694.1	24195	20538.8
33	p-Bcl2(S70)_R_V	GBL 9124462_2021-04-09_550PMT_43R_pBcl2S70_Ab33_A1.gpr	BCL2	P10415	16904.7	16104	16439.5	21404.1	19429.3	18262.2	24131.7	21667.2	21936.2	21563.1	21988.7	20061.7	16482.8	19698.5	22578.4	21204.5	19991	8634.2	7172.42	6506.02	8256.51	6977.22	6503.81	9848	10106.2	10939	12390.1	10635.5	11856.3	7437.55	7245.85	10297.7	11627.3	9152.11	0.45781	0.000796735	17417.7	15982.3	14127.4	19207.9	14971.2	13146.5	16983.9	15185.3	13988.8
70	FGFR1_R_V	GBL 9124321_2021-04-12_550PMT_84R_FGFR1_Ab70_A1.gpr	FGFR1	P11362	12407.2	10850.6	9244.45	12799.5	9196.81	9755.25	11874	10992.1	9821.8	13948.5	11540.4	8183.14	10834.1	10583.9	10896	11224	10884.5	8104.72	5841.03	4433.96	5833.71	4629.21	4064.76	6382.86	4792.12	4111.75	6405.76	4397.54	4810.64	6126.57	4842.56	5095.58	5204.65	5317.34	0.488524	3.49312e-05	6888.25	6209.42	5952.31	6346.27	6108.84	7330.17	6671.04	5852.79	5683.6
34	p-Bcl2(T56)_R_V	GBL 9124463_2021-04-09_550PMT_44R_pBcl2T56_Ab34_A1.gpr	BCL2	P10415	13253.4	12644.8	11262.9	13671.5	11910.9	11126.3	14622.2	12323.8	12365.7	13349.4	11541	12025.8	12387	12236.2	13103.9	12305.4	12508.1	9899.35	9154.31	9161.32	8895.7	7812.35	7846.53	10181.5	9354.1	10320.4	10532.6	9985.76	9080.21	9404.99	8184.86	9952	9866.19	9352.01	0.747674	0.00159838	10842.2	10194.3	10086.9	11758.6	11480.9	11847.2	11515.7	10324.1	10026.8
149	Stat1_R_V	GBL 9124235_2021-04-14_500PMT_154R_Stat1_Ab149_A1.gpr	STAT1	P42224	11226.6	11469.4	9234.1	9958.55	11033.9	7033.41	7509.09	6943.34	6111.14	7212.86	12117.9	8300.25	10643.3	9341.94	6854.52	9210.35	9012.54	8377.49	9464.93	6178.89	8556.19	7626.34	2910.56	7434.3	6529.41	6474.67	8203.25	3243.55	6517.84	8007.1	6364.36	6812.79	5988.21	6793.12	0.753741	0.0604928	6499.3	5621.96	3160.36	4839.25	6100.87	4832.21	5398.62	3863.29	4532.86
48	p-Chk1(S345)_R_V	GBL 9124401_2021-04-12_550PMT_63R_pChk1S345_Ab48_A1.gpr	CHEK1	O14757	5536.86	4829.81	4555.46	5297.03	4487.45	3441.23	6658.79	5500.53	4762.97	6064.15	5039.72	3487.38	4974.05	4408.57	5640.76	4863.75	4971.78	3660.08	1571.7	1190.91	1352.91	1462.22	1085.45	2419.06	1200.75	1718.54	2193.27	2374.25	981.835	2140.9	1300.19	1779.45	1849.78	1767.58	0.355522	9.96572e-05	2592.01	2302.36	2439.11	3668.31	2385.27	2268.33	2649.49	1884.18	1551.04
2	Akt_R_V	GBL 9124447_2021-04-09_550PMT_8R_Akt_Ab2_A1.gpr	AKT1,AKT2,AKT3	Q9Y243,P31751,P31749	9768.27	8233.71	8988.99	11132	8810.31	9428.83	10423.5	10231.8	8418.37	10282.8	9150.24	8196.58	8996.99	9790.37	9691.21	9209.87	9422.11	6200.62	5418.46	6394.94	5937.88	4517.75	5172.05	6475.26	6918.73	6971.45	8185.22	8344.27	6478.3	6004.67	5209.22	6788.48	7669.26	6417.91	0.681154	0.00691291	7878.67	7811.06	7316.88	9866.7	8605.39	7713.03	9448.58	8849.62	7433.55
54	c-Met_R_V	GBL 9124405_2021-04-12_550PMT_67R_cMet_Ab54_A1.gpr	MET	P08581	17055.7	15654.9	13358.9	18849.1	14431.9	13352.5	20419.7	16125.5	13839.6	14849.5	14750.8	11927.4	15356.5	15544.5	16794.9	13842.6	15384.6	11195.5	8078.77	6482.97	7165.68	7020.92	4647.43	10152.2	7250.82	6230.34	9234.76	7362.06	5084.81	8585.74	6278.01	7877.79	7227.21	7492.19	0.486992	6.97222e-05	10029.3	8922.9	7115.78	12108.9	9686.6	8145.31	12065.1	9822.91	7158.37
202	CHAF1A_R_V	GBL 9124301_2021-04-15_550PMT_175R_CHAF1A_Ab202_A1.gpr	CHAF1A	Q13111	1	1	1	1	2226.25	1	1	1	1	1	1034.8	1	1	742.749	1	345.601	272.587	294.052	2460.08	1	712.763	1	1	1	2671.25	1	259.225	2599.52	1	918.377	238.254	891.082	953.25	750.241	2.75229	0.100098	280.257	1	1	1	1	1	1	1	1
359	c-Myc_R_V	GBL 9124593_2021-04-16_500PMT_251R_cMyc1123_Ab359_A1.gpr	MYC	P01106	11297.5	7878.1	9557.01	12018.2	9402.91	8809.16	11805.7	11137.7	9086.12	11781.3	8918.05	8514.26	9577.55	10076.8	10676.5	9737.88	10017.2	8290.89	6167.78	1126.35	7590.99	5749.15	709.223	8482.25	7045.77	855.768	8155.22	6922.37	2163.21	5195.01	4683.12	5461.27	5746.93	5271.58	0.526254	7.66923e-06	7906.88	7083.52	3495.64	7598.2	8462.88	5876.27	7749.66	8602.46	6747.9
112	p44/42MAPK(Erk1/2)_R_V	GBL 9124218_2021-04-13_550PMT_139R_p4442MAPKErk12_Ab112_A1.gpr	MAPK1,MAPK3	P27361,P28482,P27361,P28482	22365.7	20768.1	19753	22939.4	21326.2	19834.3	26295.9	24114.7	21986.7	22068.5	22096.7	17688.7	20962.2	21366.6	24132.4	20618	21769.8	16289.6	15302.9	14256.5	14225.5	14485.9	12959.5	16584.6	15841.6	15665.7	16757.6	16819.7	14173.6	15283	13890.3	16030.6	15917	15280.2	0.701899	0.0010015	15710.6	15087.9	17258.8	16690.9	17560	18290.7	16953.7	19093.2	15200.2
145	SOCS3_R_V	GBL 9124230_2021-04-14_550PMT_151R_SOCS3_Ab145_A1.gpr	SOCS3	O14543	14317.7	18914.1	3538.32	11832.4	16763.3	14571.1	6024.65	8454.03	2887.04	9935.67	19147.7	9048.78	12256.7	14389	5788.57	12710.7	11286.2	15165.4	7218.31	1	13601.1	9722.43	373.096	17074.1	6336.24	1	17443.2	1	1	7461.57	7898.88	7803.79	5815.05	7244.82	0.641916	0.11935	11021.8	4184.55	1	11238.6	6478.09	1	9918.75	8009.68	1
83	HDAC3_R_V	GBL 9124330_2021-04-12_550PMT_92R_HDAC3_Ab83_A1.gpr	HDAC3	O15379	20296.3	20167.1	18714.1	22671.4	17968.7	16567	23644.4	20681.7	18307.3	20724.8	18529.8	17283.3	19725.8	19069	20877.8	18845.9	19629.6	15306.9	11101	12723.5	5897.06	9386.73	10849.5	13240.7	11749.4	13180.7	11566.6	12959.5	12818.1	13043.8	8711.09	12723.6	12448.1	11731.6	0.597649	0.00177868	13102.1	12863.2	16123	15470.1	13193.9	17662.2	13440.1	15355.8	16974.2
207	DRIP130_R_V	GBL 9124304_2021-04-14_500PMT_178R_DRIP130_Ab207_A1.gpr	MED23	Q9ULK4	11285.4	11347	9645.66	11153	11825.6	8145.74	10796.7	8099.65	8807.29	6848.81	12651.1	9515.61	10759.4	10374.8	9234.56	9671.85	10010.1	11752.1	6795.04	2499.68	6996.93	4930.28	1	9549.32	6312.03	801.447	8711.31	6296.65	1	7015.62	3976.07	5554.27	5002.99	5387.24	0.538178	0.00182805	6084.43	3221.45	1	5612.36	4261.55	1	4021.82	4681.46	1
15	Annexin1_R_V	GBL 9124267_2021-04-09_550PMT_29R_AnnexinI_Ab15_A1.gpr	ANXA1	P04083	1780.46	1785.43	3263.58	2265.32	2142.32	3909.33	2322.68	2631.02	3575.82	2029.94	2760.31	4194.29	2276.49	2772.32	2843.17	2994.85	2721.71	3315.49	3189.47	3369.63	2980.33	3482.2	2886.09	4107.02	3887.88	4008.66	3790.26	3806.44	4189.36	3291.53	3116.21	4001.18	3928.69	3584.4	1.31697	0.0224874	3605.34	3792.86	4949.24	4198.04	4816.24	4070.76	3948.94	4907	4316.54
430	ULK1_R_V	GBL 9124716_2021-04-19_550PMT_293R_ULK1 _Ab430_A1.gpr	ULK1	O75385	14266.6	12972	12828.8	11242.4	11809.3	11530.2	11762.2	11064.3	14153.5	9400.59	11844.5	12632.1	13355.8	11527.3	12326.7	11292.4	12125.5	12171.7	9023.39	9298.86	3844.85	9192.6	6521.71	11139.1	9548.4	9031.67	10794.3	7032.57	8668.32	10164.7	6519.72	9906.37	8831.74	8855.62	0.730328	0.0203406	12754.4	9644.51	12830.1	12626.3	10192	13678.5	10616.3	12971	9373.71
288	PI3Kp110a_R_V	GBL 9124495_2021-04-15_550PMT_216R_PI3Kp110a_Ab288_A1.gpr	PIK3CA	P42336	42425	37580.9	39400.3	42838.8	36744.1	33748.7	42099.2	38646.6	35938.4	39213.1	39254	37523.2	39802.1	37777.2	38894.7	38663.4	38784.4	33288.9	28358.7	26484.8	28733.8	26663.7	24235.8	32970.5	30717.2	29617.1	33257.7	29724.8	27256.6	29377.5	26544.4	31101.6	30079.7	29275.8	0.754835	0.000808631	30861.5	31194.8	33166.3	36088.8	30126.4	34674.5	32880.9	31931	28077.3
91	Lipocalin-1_R_V	GBL 9124150_2021-04-19_500PMT_312R_Lipocalin1_Ab91_A1.gpr	LCN1	P31025	27252	21035.4	19480.6	22500.8	21193.5	19630	23904	19130.7	19891.1	21231.2	19062.8	16877.2	22589.3	21108.1	20975.3	19057.1	20932.4	16763.7	15158.7	11707.9	16015.6	11275.9	13899.1	14075.7	13338.2	15067.4	12809	16172.9	15763.7	14543.4	13730.2	14160.4	14915.2	14337.3	0.684932	0.001371	18992.3	11131.1	16869.7	19033.7	24413.8	23159.2	16001.7	16730.4	19223
316	LC3B_R_V	GBL 9124163_2021-04-15_550PMT_225R_LC3B_Ab316_A1.gpr	MAP1LC3B	Q9GZQ8	36411.9	31414.3	33376.9	38498.9	34219.4	30164	37387.8	34731.4	29910.5	35678.2	35474.3	30092.8	33734.4	34294.1	34009.9	33748.4	33946.7	22541.9	22684.7	24463.3	23303.3	18193.2	19083.5	27840.9	25999.3	23948.6	29391.2	24924	23247.3	23230	20193.3	25929.6	25854.1	23801.8	0.701151	0.00470683	30156.8	25378.6	24482	29127.5	28170.4	29635.2	27469.4	27788.1	25135.3
111	p-p38(T180/Y182)_R_V	GBL 9124722_2021-04-21_500PMT_299R_pp38MAPKT180Y182_Ab111_A1.gpr	MAPK14,MAPK11,MAPK12,MAPK13	O15264,P53778,Q15759,Q16539	38194.5	31035	30964.3	28453.8	30527.7	31049.7	33824.7	30333	28464.8	31110.2	28062.3	21957.6	33397.9	30010.4	30874.2	27043.4	30331.5	25152.2	20208.3	13362.2	26735.7	20074.7	7684.29	26047.6	21133.6	19641.4	25896.8	21605.3	16883.5	19574.3	18164.9	22274.2	21461.9	20368.8	0.671541	0.00119796	24667.6	21541.9	21255.1	25866.6	24112.1	18601.8	22464.2	24442.8	18305.8
50	p-Chk2(S33/35)_R_V	GBL 9124402_2021-04-12_550PMT_64R_pChk2S33S35_Ab50_A1.gpr	CHEK2	O96017	13391.2	12211	11935.3	14311.6	11943.4	11773.5	15669.4	11932.4	12545.5	14028	10398.1	9926.47	12512.5	12676.2	13382.4	11450.8	12505.5	9921.4	7368.1	7371.65	6556.82	6537.71	6694.73	8821.36	7762.55	8250.82	9819.41	8036.6	7011.45	8220.39	6596.42	8278.24	8289.15	7846.05	0.627409	0.000195056	7976.88	8234.2	8648.86	9941.05	9089.4	8513.35	8690.5	8811.79	8608.45
85	HDAC6_R_V	GBL 9124147_2021-04-19_500PMT_309R_HDAC6_Ab85_A1.gpr	HDAC6	Q9UBN7	31062.1	25299	22812	25462.3	24012.7	21911.7	25683.5	23365.8	22625	27688.9	24802.7	24194.3	26391	23795.6	23891.5	25562	24910	21942.1	15647.8	20002.7	16050.1	16422.5	16584.1	17348.6	13870.4	20790.6	18370.1	17871.2	23399.6	19197.6	16352.3	17336.6	19880.3	18191.7	0.730296	0.000797001	20342	15100.7	20702.4	20774.2	24356.6	28942.2	24638.6	26208.5	28642.4
428	p-PRAS40(S183)_R_V	GBL 9124721_2021-04-19_550PMT_298R_pPRAS40S183_Ab428_A1.gpr	AKT1S1	Q96B36	816.172	3492.44	4872.12	4.00335	3078.83	4667.1	1639.63	2765.83	5213.84	191.372	3323.97	4186.51	3060.24	2583.31	3206.43	2567.28	2854.32	6834.76	4818.99	8002.07	4492.57	4709.21	7406.06	3149.05	4831.89	7220.76	5446.83	5597.95	7478.39	6551.94	5535.95	5067.23	6174.39	5832.38	2.04335	0.000849223	4076.81	1	6018.14	3904.33	5266.11	7738.38	2137.11	5097.02	6968.18
27	p-Bad(S112)_R_V	GBL 9124448_2021-04-21_550PMT_9R_pBadS112_Ab27_A1.gpr	BAD	Q92934	1042.57	2310.33	1	1	643.71	751.006	1	1	1	1	1	1	1117.97	465.239	1	1	396.302	1915.54	676.456	241.371	5548.51	1	1	858.466	1	1299.69	1	966.989	1	944.455	1850.17	719.72	322.996	959.335	2.42072	0.22824	1	1	1	450.152	389.193	1	316.476	480.843	1
427	p-Pras40(T246)_R_V	GBL 9124710_2021-04-17_550PMT_287R_pPRAS40T246_Ab427_A1.gpr	AKT1S1	Q96B36	12374.5	14931	13905.5	12153.2	13881.4	14655.1	12002	13566.1	13825.2	12096.5	12212.7	13416	13737	13563.2	13131.1	12575.1	13251.6	10306.7	8334.15	9840.97	9362.49	8256.19	7333.19	9632.54	7783.31	8610.78	9192	9734.05	7615.4	9493.95	8317.29	8675.54	8847.15	8833.48	0.666598	1.74133e-05	12295.6	5441.82	12258.7	9458.13	11186.9	13324.1	14365.3	11173.2	13500
437	DEPTOR/DEPDC6_R_V	GBL 9124143_2021-04-19_500PMT_305R_DEPTORDEPDC6_Ab437_A1.gpr	DEPTOR	Q8TB45	11376.8	10253.7	9477.78	7733.47	9508	9638.57	11953	8575.59	10050.7	8650.68	7239.77	6949.07	10369.4	8960.02	10193.1	7613.17	9283.93	8400.19	7149.98	6484.95	3883.97	5692.91	4758.52	7623.86	8040.12	7968	4582.65	5053.3	7532.33	7345.04	4778.46	7877.33	5722.76	6430.9	0.692691	0.0252918	9242.46	5515.67	7552.95	10115.6	9427.92	11589.1	5956.42	7953.19	8118.92
167	Wnt5a/b_R_V	GBL 9124193_2021-04-14_500PMT_167R_Wnt5ab_Ab167_A1.gpr	WNT5A, WNT5B	P41221, Q9H1J9	12507.7	10464.2	9664.75	10191.5	11903.9	10246.3	7297.95	7441.54	7086.59	5158.26	12200.7	4204.52	10878.9	10780.6	7275.36	7187.83	9030.66	18013	16999.8	11250	9574.52	12072.2	9979.86	11127.7	10533.4	7653.28	12209.7	9595.68	6746.53	15420.9	10542.2	9771.45	9517.31	11313	1.25273	0.239423	10603.1	7119.83	8250.89	7194.57	6229.74	7876.1	6391.63	7788.06	7101.3
429	G§L_R_V	GBL 9124717_2021-04-19_550PMT_294R_GBLmLST8_Ab429_A1.gpr	MLST8	Q9BVC4	3367.83	3439.25	7407	4563.82	2090.57	2384.28	4130.54	6898.61	2645.6	2051.69	5272.27	2939.62	4738.03	3012.89	4558.25	3421.19	3932.59	7567.22	6202.27	9233.15	3282.28	5152.58	7813.46	5621.7	6265.73	9820.7	5366.72	4862.67	6920.63	7667.55	5416.11	7236.05	5716.67	6509.09	1.65517	0.0114822	1654.82	1156.65	5051.45	2955.02	4168.71	5524.55	3241.89	3390.17	6140.15
66	p-EGFR(Y1173)_R_V	GBL 9124413_2021-04-12_550PMT_75R_pEGFRY1173_Ab66_A1.gpr	EGFR	P00533	16539.2	16702.3	14618.3	20735.4	16475.4	14572.1	17851.3	16763.5	14910.5	17522.2	17536.2	13769.8	15953.3	17261	16508.4	16276.1	16499.7	11035.3	9368.88	10360.9	8638.38	8701.33	7970.07	10743.8	9776.22	8612.13	11035.7	7177.29	7505.54	10255	8436.6	9710.72	8572.83	9243.79	0.56024	3.20181e-05	10854.7	10764.8	9517.57	12783.4	9472.75	8432.39	12088.6	10027.2	9194.56
61	EGFR_R_V	GBL 9124407_2021-04-12_550PMT_69R_EGFR_Ab61_A1.gpr	EGFR	P00533	7307.49	5844.42	5427.64	7242.76	6339.76	4768.14	7981.6	6615.99	5408.14	7216.2	6514.35	3247.45	6193.18	6116.89	6668.58	5659.33	6159.49	3790.38	2115.71	2819.16	1562.82	2544.03	2572.04	3176.89	2887.03	3423.77	3757.17	2596.87	2537.11	2908.42	2226.3	3162.56	2963.72	2815.25	0.457058	2.56896e-05	3659.19	3654.62	3476.71	3133.7	3139.54	2627.19	3343.44	2933.53	3161.94
30	Bak_R_V	GBL 9124460_2021-04-09_550PMT_41R_Bak_Ab30_A1.gpr	BAK1	Q16611	12813.4	11357.9	11759.5	13057.3	10982.2	10316.8	14738.6	12758.2	11553.3	10429.7	13182.2	10921.6	11977	11452.1	13016.7	11511.2	11989.2	9289.95	9598.34	7674.11	8040.38	7701.44	5450.39	9620.97	8589.31	6215.88	10502.7	9197.82	7589.67	8854.13	7064.07	8142.05	9096.74	8289.25	0.691391	0.000864343	9730.87	9334.74	8410.57	10685.1	9646	8320.28	10625.7	9243.57	8247.02
315	LC3A_R_V	GBL 9124162_2021-04-15_550PMT_224R_LC3A_Ab315_A1.gpr	MAP1LC3A	Q9H492	37954.8	34002.3	35120.6	37604.5	35719.9	31294.9	37637.5	36617.9	31385.9	33355.8	35361	31413.7	35692.6	34873.1	35213.8	33376.8	34789.1	24758.4	27504.8	26263.9	26521.6	22973.8	22929.1	29122.4	28242.5	26292.2	31246.2	26317.1	23607.2	26175.7	24141.5	27885.7	27056.8	26314.9	0.756413	0.000285336	33444.9	29760.2	28647.8	32657.9	30686.9	27668.2	27078.6	24581.5	26159.2
133	RANKL_R_V	GBL 9124221_2021-04-13_550PMT_142R_RANKL_Ab133_A1.gpr	TNFSF11	O14788	53616.7	52234	44054.2	47713.4	49752.8	38656.6	50497.5	47281.3	34242	52593.4	49892.5	34276.6	49968.3	45374.3	44006.9	45587.5	46234.2	38257.3	18576.4	25864.6	23873.2	15030.6	22548.6	23734	17994.1	23942.1	22509.2	17302	17552.6	27566.1	20484.1	21890.1	19121.3	22265.4	0.481578	8.50643e-05	18368.3	17542.5	14985	19796	14977.7	17474.9	19112.8	16887.4	18492.7
339	LDHA_R_V	GBL 9124582_2021-04-17_500PMT_240R_LDHA_Ab339_A1.gpr	LDHA	P00338	17681	10570.7	11866.1	15541.7	13473.3	9907.44	14385.7	14643	12521.7	14666.7	11245	10892.7	13372.6	12974.1	13850.2	12268.1	13116.2	13847	9356.68	9946.14	9649.13	9615.92	5277.59	11693.1	11147.6	7812.85	11002.8	10486.2	9208.71	11049.9	8180.88	10217.8	10232.6	9920.31	0.756338	0.00708006	10465.4	4316.17	5454.02	8273.3	9647.97	5063.62	9283.12	9177.14	6879.15
362	GATA-3_R_V	GBL 9124594_2021-04-16_550PMT_252R_GATA3_Ab362_A1.gpr	GATA3	P23771	19312.8	19468.2	16591.5	23228.9	19221.4	14414.2	19917.1	19047.4	15048.9	19958.5	19141	15040.7	18457.5	18954.9	18004.5	18046.7	18365.9	20314.1	11464.7	10320.3	14974.3	9027.26	8514.14	17233.3	12048.2	9034.1	14109.2	10696.6	8253.74	14033	10838.6	12771.9	11019.9	12165.8	0.662415	0.00242854	14533.9	8891.71	8472.24	12316.4	7356.98	8426.49	10795	5923.4	5140.89
134	p-Ret(Y905)_R_V	GBL 9124222_2021-04-13_550PMT_143R_pRetY905_Ab134_A1.gpr	RET	P07949	37158.9	33140.3	30302.4	31856	32128.7	27158.3	40011.7	31320.9	30896.5	28155.1	26922.7	25107.4	33533.9	30381	34076.4	26728.4	31179.9	26436.9	16923.8	18860.4	22107.6	19754.2	16773.9	26131.9	20794.1	21824.9	26763.8	22950.4	18270.2	20740.4	19545.2	22917	22661.5	21466	0.688457	0.00544284	25238.6	23822.5	17453.4	21824.9	24192.5	22874.8	25166.8	24876.4	20694.9
216	p-c-Fos(S32)_R_V	GBL 9124629_2021-04-22_500PMT_346R_pcFosS32_Ab216_A1.gpr	FOS	P01100	8337.95	7892.16	2422.28	10437.6	8213.89	2923.44	6722.11	5443.66	1883.95	12719.2	9841.1	6957.67	6217.46	7191.63	4683.24	9839.33	6982.92	1713.7	1	1	1	1	1	1	1	1	1	1	1	571.9	1	1	1	143.725	0.0205824	0.00742845	1	5270.83	1	3101.28	4036.02	1	2078.36	1	1
38	E-Cadherin_R_V	GBL 9124467_2021-04-09_550PMT_48R_CadherinE_Ab38_A1.gpr	CDH1	P12830	21640.1	22960.1	23311.6	23272.3	22157.2	19905	23731.6	25643.8	23505	22063.4	21645.9	23042.3	22637.3	21778.2	24293.5	22250.6	22739.9	21387.3	18841.3	15652.1	16818.8	16728.2	13845.7	20058.7	16307	15005.8	18705.7	15981.7	13706.3	18626.9	15797.6	17123.8	16131.2	16919.9	0.744063	0.000485287	20432.8	17335.2	17943	18260.5	16972.4	16156.1	21166.8	17312	16150.4
132	p-RafB(S445)_R_V	GBL 9124220_2021-04-14_550PMT_141R_pRafBS445_Ab132_A1.gpr	BRAF	P15056	45813.6	36627.4	40527.6	42142.3	43531.6	38261.7	47375.4	38853.6	38877.9	44465.6	29365.5	30633.6	40989.5	41311.9	41702.3	34821.5	39706.3	32195.2	26587.4	25210.9	26144.5	23991.7	22109.6	32909.5	28242.5	28847.7	31620.5	25434.3	25022.3	27997.9	24081.9	29999.9	27359	27359.7	0.689051	0.00122484	26810.4	29118.6	29851.8	28601.2	26926.4	33252	27250.4	31390.9	32163.2
21	p-ATR(S428)_R_V	GBL 9124271_2021-04-09_550PMT_33R_pATRS428_Ab21_A1.gpr	ATR	Q13535	13906.8	12090.3	10996.5	12974.6	12090.9	11688.3	12351.4	12312.4	9858.48	12029.1	11180.6	10206.5	12331.2	12251.3	11507.4	11138.7	11807.2	8937.84	8619.65	6338.59	8286.01	7346.9	5391.07	10311	8727.33	7661.46	8833.87	8486.13	5637.81	7965.36	7007.99	8899.93	7652.6	7881.47	0.667516	0.000303298	9434.33	8582.32	7141.89	9595.28	9304.01	7201.48	9946.96	8659.75	6844.19
209	FoxK2_R_V	GBL 9124305_2021-04-14_500PMT_179R_FoxK2_Ab209_A1.gpr	FOXK2	Q01167	16750.9	20447.5	23225.8	16814.3	20906.7	21501	12846	17960.8	24205.1	17020.2	24919.4	23929.9	20141.4	19740.7	18337.3	21956.5	20044	28549	26140.3	28039	20302.2	26984.4	22942	26602.6	25547.5	26865.5	26381.8	27782	23837	27576.1	23409.5	26338.5	26000.3	25831.1	1.28872	0.00255184	25070.9	22870.6	23454.1	23540.4	24019.2	23150.7	20650	26077.8	17184.9
73	FSP1/S100A4_R_V	GBL 9124146_2021-04-19_500PMT_308R_FSP1S100A4_Ab73_A1.gpr	S100A4	P26447	10097.5	11003.2	12108	6089.09	9529.72	11134.5	7055.1	8892.19	9161.91	7613.71	7373.04	7560.25	11069.6	8917.78	8369.73	7515.67	8968.2	16430.3	15987.7	18682.8	10858.1	11285.3	13190.3	12967	10773.8	17987.7	8148.35	10084.8	14790.6	17033.6	11777.9	13909.5	11007.9	13432.2	1.49776	0.0367011	10019.6	6451.73	11712.6	8039.84	10861.5	17470.1	6671.28	8888.49	14482
42	p-Beta-Catenin(S33/37/T41)_R_V	GBL 9124440_2021-04-21_550PMT_2R_pCateninbS33S37T41_Ab42_A1.gpr	CTNNB1	P35222	2422.51	2328.84	1	1	975.808	392.737	1363.42	1	1	1	574.341	1	1584.12	456.515	455.14	192.114	671.971	2817.86	1091.09	2114.52	5699.16	1	1816.35	261.993	1991.74	2603.4	990.228	1788.76	1276.15	2007.82	2505.5	1619.04	1351.72	1871.02	2.78438	0.0251454	283.412	2223.34	271.198	727.571	1619.29	915.68	1557.77	2441.57	1581.48
198	ASH2_R_V	GBL 9124155_2021-04-19_500PMT_317R_ASH2_Ab198_A1.gpr	ASH2L	Q9UBL3	22214.2	20037.7	16583.9	19703.5	21011	13574	20523.8	17178.4	15151.5	21099.9	14253.6	12216.1	19611.9	18096.2	17617.9	15856.5	17795.6	14296.7	9549.9	3756.07	10687.8	8225.45	4078.41	12825.4	8914.76	5129.25	10019.9	5675.29	5769.53	9200.88	7663.9	8956.46	7154.9	8244.03	0.463262	0.000125203	10626.5	3172.64	4754.18	9420.24	8442.92	7623.41	6099.18	3913.46	6228.26
180	Zeb1_R_V	GBL 9124154_2021-04-19_550PMT_316R_ZEB1_Ab180_A1.gpr	ZEB1	P37275	6306.24	10738.3	18530.8	9894.28	12426.1	13975.4	10682.1	15165.1	16047.2	7195.37	9011.87	17666.5	11858.4	12098.6	13964.8	11291.3	12303.3	19384.3	16553.4	19748.6	14803	11889.5	16895.5	17019.8	16913	18096.2	10387.3	18064	18054.1	18562.1	14529.3	17343	15501.8	16484.1	1.33981	0.0110899	21243	16293.8	17923.4	21532.1	22011.9	22233.2	17144.8	16239.2	18621.1
215	p300_R_V	GBL 9124549_2021-04-20_500PMT_328R_p300_Ab215_A1.gpr	EP300	Q09472	25420.8	30292.7	24846.4	25116.5	20607.6	18103.3	25775	24500.4	20302.8	23789	21786.4	16948.9	26853.3	21275.8	23526.1	20841.4	23124.1	19405.6	16251.9	20778.1	16332.6	14385.5	15592.8	18257.8	17557.7	20609.4	19201.1	15516.2	21999	18811.9	15437	18808.3	18905.4	17990.6	0.778002	0.024674	17213.8	14234.8	20484	17582.2	19614.9	26041.4	17673.2	17912.2	21896.7
271	Integrinb4_R_V	GBL 9124492_2021-04-15_550PMT_213R_Integrinb4_Ab271_A1.gpr	ITGB4	P16144	27672.1	25497	27574.1	25664.9	25473.6	22481.2	27192.3	24982.8	22138.7	25023.6	24186.8	19867.6	26914.4	24539.9	24771.3	23026	24812.9	22213.2	19466.9	18290.3	16017.1	14155.6	14668.6	22396	19611.9	19750.1	22788.7	19542.4	16442.4	19990.2	14947.1	20586	19591.1	18778.6	0.756808	0.0106498	23756	19767.9	20878.1	20410.7	20723.3	19433	21822.7	20736.8	16952.6
356	Axl_R_V	GBL 9124590_2021-04-16_550PMT_248R_Axl_Ab356_A1.gpr	AxI	P30530	5704.35	6664.72	9758.05	5439.36	2175.09	7741.78	3491.74	6680.52	7985.74	5548.65	5583.64	8337.63	7375.71	5118.74	6052.67	6489.97	6259.27	10141.2	10808.7	9535.2	9818.52	8273.42	7475.72	11136.5	10687.2	7937.65	8327.39	8985.7	7247.24	10161.7	8522.55	9920.45	8186.78	9197.87	1.46948	0.0050559	4993.21	3298.79	8336.91	9319.81	7390.79	7756.49	10731.3	10605.5	8047.19
106	p-p27/KIP1(T198)_R_V	GBL 9124622_2021-04-22_500PMT_340R_pp27KIP1T198_Ab106_A1.gpr	CDKN1B	P46527	39142.3	39612.4	33339.1	37808.3	33100.2	29994.1	38085.9	35916.6	32509.7	36270.5	30327.9	24690.3	37364.6	33634.2	35504.1	30429.6	34233.1	30508.8	26212.8	21048.4	29437.8	22651.9	17289.9	32289.3	27928.4	24883.6	29476.3	27904.8	19157.2	25923.3	23126.6	28367.1	25512.8	25732.5	0.751683	0.00442866	28182.8	21275.7	19375	25654.1	23711.5	22991.5	26889.7	20071.9	16302.2
3	p-Akt(S473)_R_V	GBL 9124453_2021-04-09_550PMT_14R_pAktS473_Ab3_A1.gpr	AKT1, AKT2, AKT3	P31749	8093.65	8445.52	9829.53	7149.82	7135.8	9609.53	7055.1	8680.99	8848.31	6518.49	6495.35	7976.64	8789.57	7965.05	8194.8	6996.83	7986.56	8577.74	10918.7	13460.8	8264.82	9392.37	10352.8	9573.6	10489.7	10991.8	8993.18	10227.6	11418	10985.7	9336.66	10351.7	10212.9	10221.8	1.27987	0.00450648	9793.7	9422.79	11366.6	9947.83	11031.2	11583.3	9704.39	10751	11338.8
353	SCD1_R_V	GBL 9124589_2021-04-16_500PMT_247R_SCD1_Ab353_A1.gpr	SCD1	O00767	20953	16036	16569.4	22714.9	16941.2	15252.3	19803.3	16965.2	15844.5	20233.3	16469.2	17160.2	17852.8	18302.8	17537.6	17954.2	17911.9	15277.6	12274.2	13183.9	12399.9	10709	10636	12889.3	11757	10293	12065.4	11179.8	11319.3	13578.6	11248.3	11646.4	11521.5	11998.7	0.669874	0.000844028	13951.8	12547.3	12757.1	14903	14302.9	13498.4	15548.3	17010.6	17433.4
261	p-FAK(Y576/577)_R_V	GBL 9124483_2021-04-16_550PMT_204R_pFAKY576Y577_Ab261_A1.gpr	PTK2	Q05397	51046.9	46031.1	44773.9	47929.6	49343.9	39069.1	54425.5	48358.7	40826.5	51721.7	45598.9	39755.5	47284	45447.5	47870.2	45692	46573.4	34408.3	31632.1	31369	29566.7	28103.1	26098.8	36774.8	30397.9	31838	35858	32958.8	26927.3	32469.8	27922.9	33003.6	31914.7	31327.7	0.672652	0.00015682	32717.3	30994.4	32918.5	29553.3	33208.8	34255.8	32038.7	30923.7	34133.5
95	p-Met(Y1234/1235)_R_V	GBL 9124343_2021-04-13_550PMT_105R_pMetY1234Y1235_Ab95_A1.gpr	MET	P08581	23564.3	23460	21749.3	26323.9	25823.9	21501.4	29483.2	25445	27523.1	25698	27221.8	23806.6	22924.5	24549.7	27483.8	25575.5	25133.4	20500.6	17467.6	17659.8	14671.1	14602.2	14501.3	20075.6	19299.5	18103.8	20054.5	19119.6	18893.9	18542.6	14591.5	19159.6	19356	17912.4	0.712696	0.00289052	20201.3	18461.9	22155.3	18978.9	15370.4	20337.3	20334.7	17807.1	17902
179	p-SAPK/JNK(T183/Y185)_R_V	GBL 9124299_2021-04-14_500PMT_172R_pSAPKJNKT183Y185_Ab179_A1.gpr	MAPK8	P45983	24548.1	27025.4	24251.1	23050.4	25218.1	22333.6	24495.4	22910.2	21961.6	19850.2	29032.5	23394	25274.9	23534	23122.4	24092.2	24005.9	19100.5	16157.2	14909	16932.8	14030.9	11091.5	21418.2	17712	12871	22235.3	16560.7	10852.4	16722.2	14018.4	17333.7	16549.5	16156	0.672999	0.000250673	18279.7	15163.9	11791.9	16108	15617.5	11475.8	16323.8	14028.7	10512.3
351	ALDH2_R_V	GBL 9124587_2021-04-19_400PMT_245R_ALDH2_Ab351_A1.gpr	ALDH2	P0509	34455.9	30272.9	22980.7	31690.5	27670.6	19831.8	29224.9	25127.3	20563.9	28750.2	24246.9	21042.7	29236.5	26397.6	24972	24679.9	26321.5	24638.3	17976.8	15621.7	20850.6	17345	15285.3	19791.6	18054.2	17621.5	19468.6	15991.8	18475.5	19412.3	17826.9	18489.1	17978.7	18426.7	0.700064	0.00268913	18218.2	19446.6	20033.1	17534.8	17419.6	20653	17741.7	23432.4	26855.9
8	p-ALK(Y1586)_R_V	GBL 9124262_2021-04-09_550PMT_24R_pALKY1586_Ab8_A1.gpr	ALK	Q9UM73	4846.74	3185.26	2097.95	4591.84	3050.82	1917.64	3823.11	3114.75	2065.25	3937.76	2887.97	2516.57	3376.65	3186.77	3001.04	3114.1	3169.64	1189.07	792.265	1	1260.49	923.896	1	1823.46	836.069	1	1410.79	975.456	1	660.777	728.46	886.842	795.749	767.957	0.242285	1.68001e-06	1540.94	987.62	413.87	1445.88	761.721	105.192	1542.07	639.397	1
44	p-Caveolin-1(Y14)_R_V	GBL 9124400_2021-04-12_550PMT_62R_pCaveolin1Y14_Ab44_A1.gpr	CAV1	Q03135	9273.76	8182.39	8080.24	8866.55	8074.81	7294.9	10465.6	6834.55	7536.73	9063.87	7481.62	4544.19	8512.13	8078.75	8278.95	7029.89	7974.93	6777.71	4691.14	3453.65	4264.24	3633.84	2416.98	4801.98	3973.95	3673.51	5356.85	4073.96	1799.68	4974.17	3438.35	4149.82	3743.5	4076.46	0.511159	0.000160292	5126.07	3930.1	2686.38	5449.45	4869.04	4308.83	5280.12	4313.09	3421.05
352	IDH1_R_V	GBL 9124588_2021-04-19_460PMT_246R_IDH2_Ab352_A1.gpr	IDH1	O75874	46681.9	39899.7	31725.9	48819.3	39333.3	28840.3	41865.2	35468.5	29833.4	42107.1	35737.6	32391.7	39435.8	38997.7	35722.4	36745.5	37725.3	30742.6	25376	30270.3	26895.1	23913.4	27811	28563.7	26669.1	26870.5	25857.8	23084.8	31060.1	28796.3	26206.5	27367.7	26667.5	27259.5	0.722579	0.000162348	26078.2	26865.7	32522.7	26971.2	26946.5	30877.8	32073.2	35331.4	37470.8
433	4E-BP1_R_V	GBL 9124138_2021-04-19_500PMT_300R_4E-BP1_Ab433_A1.gpr	EIF4EBP1	Q13541	10979.1	7320.72	10113	9392.86	9875.08	11145.8	9798.8	10276	11280.8	12425.8	10628.1	12248.1	9470.95	10137.9	10451.9	11767.3	10457	16220.6	23796.3	31540.6	15626.8	22503.2	29381.4	17368.2	21825.8	32285.9	16505	21252.4	28130.2	23852.5	22503.8	23826.7	21962.5	23036.4	2.20296	1.58532e-06	19895.4	19101	28321.4	17403.2	22873.7	29087.7	18762	21631.6	26509.6
125	p-PDK1(S241)_R_V	GBL 9124376_2021-04-13_550PMT_136R_pPDK1pS241_Ab125_A1.gpr	PDK1	O15530	32188.2	32602	30763.3	38163.1	34516.9	29454.8	39740	37271.7	32570.1	34224.2	31348.2	27300.5	31851.2	34044.9	36527.3	30957.6	33345.2	28887.6	27474.6	24792.2	22803.9	22279.2	20742.3	28511.2	25174.6	22521.2	26687.5	26394.7	20709.1	27051.5	21941.8	25402.3	24597.1	24748.2	0.74218	0.00206085	27569.4	26691.6	24210.6	27042.3	26374.6	25312.6	27952.3	25258.4	23470.6
223	p-c-Jun(S63)_R_V	GBL 9124479_2021-04-16_500PMT_200R_pcJunS63_Ab223_A1.gpr	JUN	P05412	31695.1	29981.1	26204.8	29297.8	28489	23077	28131.1	27836.9	25948.4	28154.5	25706.1	22685.5	29293.7	26954.6	27305.5	25515.4	27267.3	21915.8	17026.1	14550.8	20819.7	16394.8	13919.5	24685.2	20581.6	14772.6	20189.9	17260.9	12732.5	17830.9	17044.7	20013.1	16727.8	17904.1	0.656616	0.000127911	18044.5	15760.3	14887.5	18867.9	17932.2	14536.2	19412	17210.8	13200.2
201	c-Fos_R_V	GBL 9124300_2021-04-14_500PMT_174R_cFos_Ab201_A1.gpr	FOS	P01100	15326.8	16478.3	14070.8	15348.2	13590.3	12553.1	13185.2	10149.3	12338.2	11241.1	16387.3	11778.4	15292	13830.5	11890.9	13135.6	13537.2	13576.3	13366.5	8416.49	5199.1	10133.9	5542.37	13501	11103.5	6719.07	14493.8	10572.7	6092.26	11786.4	6958.46	10441.2	10386.3	9893.09	0.730805	0.0309055	12408.5	10072.9	5861.95	10894.5	8506.99	2381.85	10378.1	11432.7	6137.77
203	c-Jun_R_V	GBL 9124302_2021-04-15_500PMT_176R_cJun_Ab203_A1.gpr	JUN	P05412	31286.8	32471.6	28632.4	33415.8	31809.3	25824.5	32049.2	26145.2	28828.5	31750.4	29088.2	17731.7	30796.9	30349.9	29007.6	26190.1	29086.1	26235.5	18945.1	11796.4	20010.1	16863	9754.17	24695.3	20222.1	13253.6	26990.1	19132.1	13324.7	18992.3	15542.4	19390.4	19815.6	18435.2	0.633813	0.000302375	22364.7	16873.3	15447	21646.1	18596.3	13497.8	21624.6	18205.5	931.589
204	CRSP1/TRAP220_R_V	GBL 9124157_2021-04-19_500PMT_319R_CRSP1TRAP220_Ab204_A1.gpr	MED1	Q15648	41594	38275	33061.6	39506.1	39871.7	34695.5	40888.8	35997.2	35529.7	40382.8	32625.3	31158.3	37643.5	38024.4	37471.9	34722.1	36965.5	27224	27388	29686.2	21872.6	24149	19705.3	27454.5	26255.8	27415.4	25923.5	25464.7	26680.3	28099.4	21909	27041.9	26022.8	25768.3	0.69709	0.00102468	33865.8	24725.1	27080.5	27796.5	27543.3	29441.1	27553.4	25597.5	21620
295	ERa_R_V	GBL 9124543_2021-04-20_500PMT_322R_ERa_Ab295_A1.gpr	ESR1	P03372	13704.1	15859.9	15676.4	12007.8	16504.1	14025.6	13313.9	16714.7	17327.9	9867.87	12444.4	16235.8	15080.1	14179.1	15785.5	12849.4	14473.5	19947.5	22606.8	18846.1	13829.7	16813.8	16692.1	19301.6	20461.4	21234.8	15407.7	15439.9	20219.5	20466.8	15778.6	20332.6	17022.3	18400.1	1.27129	0.0362896	15976.6	13280.5	20413.8	16081.6	16696.2	18083.4	13941.7	14629.9	16671.4
332	RRM2_R_V	GBL 9124173_2021-04-16_550PMT_235R_RRM2_Ab332_A1.gpr	RRM2	P31350	3433.63	5388.86	10010.8	4167.07	5606.21	8393.57	1	4895.72	4529.42	4047.1	853.041	5350.35	6277.76	6055.62	3142.05	3416.83	4723.06	11129.6	12964.7	22560.9	7074.72	10061.6	19902.1	8639.15	17210.7	16014.9	8461.53	15614.9	20367.9	15551.7	12346.1	13954.9	14814.8	14166.9	2.99951	0.000153674	8650.39	12367.3	22090	7633.93	9304.54	21651.5	7650.63	12684.8	19536.7
140	p-Smad2(S465/467)_R_V	GBL 9124227_2021-04-14_550PMT_148R_pSmad2s2_Ab140_A1.gpr	SMAD2	Q15796	34824.8	33768.2	29763.8	38305	34088.2	29447.6	40438.2	34964.7	27549.2	34755.1	28718.3	23336.2	32785.6	33946.9	34317.4	28936.5	32496.6	27780.5	23743	23084.5	24426.4	22448.1	18642.4	25181.2	22466.6	24668.2	24956.8	21379.1	24420.8	24869.4	21839	24105.3	23585.6	23599.8	0.726224	0.00197819	22843.4	22848	24505.2	23813.6	22135.5	27118.6	23390.7	23616.2	24178.4
349	p-FAK (Tyr397)_R_V	GBL 9124586_2021-04-16_550PMT_244R_pFAKY397_Ab349_A1.gpr	PTK2	Q05397	17339.1	18329.4	16596.2	19625.2	17114.8	15012.2	18500.7	18006.3	15079.9	16773.8	15175.6	15357.7	17421.6	17250.7	17195.6	15769	16909.2	13488.4	7792.44	7070.56	10424.1	7947.49	3063.29	11746	10056.8	6879.82	12855.5	9148.11	6825.12	9450.45	7144.97	9560.89	9609.57	8941.47	0.528792	8.78676e-05	14036.2	6628.29	6966.37	9237.06	11100	6610.69	11179.4	9018.32	8916.32
306	Caspase-3(Asp175)_R_V	GBL 9124158_2021-04-15_550PMT_220R_pCaspase3D175_Ab306_A1.gpr	CASP3	P42574	38117.7	30796.7	29786.6	38537.9	31654.2	26101.8	36679.5	29944.1	25208.4	33058.3	29279.4	21913.1	32900.3	32098	30610.6	28083.6	30923.1	28079.3	20811.9	14894.7	23558.7	13225.7	10619.4	24439.7	18843.8	14314.9	24313.2	14983.2	12006.7	21262	15801.3	19199.4	17101	18340.9	0.593113	0.000241003	19395.2	18929.4	14185.8	20053.7	16248.1	12475.5	19117.5	15066.2	11660
305	Beclin-1_R_V	GBL 9124498_2021-04-15_550PMT_219R_Beclin1_Ab305_A1.gpr	BECN1	Q14457	47087.9	38211.2	41190.5	50552.5	41214.5	37297.7	46539.4	43305.3	36605.3	43301.9	42643.4	35777	42163.2	43021.6	42150	40574.1	41977.2	40487.6	33312.6	30912.5	30348.5	30014.7	25917.7	36687.1	32632.8	33192.3	37402.2	28017.9	30160.9	34904.2	28760.3	34170.7	31860.3	32423.9	0.772417	0.00347437	33966.6	29981.2	28774.8	31828.5	29877.7	30556	32247.7	29585.6	28425.9
334	p-Stat1(Y701)_R_V	GBL 9124174_2021-04-16_550PMT_236R_pStat1Y701_Ab334_A1.gpr	STAT1	P42224	10165.5	7964.84	10538.3	12877.1	12709.5	9611.45	10548.6	9677.25	8577.31	9993.84	10261.3	9104.48	9556.19	11732.7	9601.04	9786.53	10169.1	14808.9	14520.3	19337.1	12050.7	12828.6	15531.3	12591.5	14716	17010.4	10259.3	13441.3	16413.2	16222.1	13470.2	14772.6	13371.2	14459	1.42186	0.00274374	10064.5	11632.6	15970.2	10362.5	15044.9	15415.4	12627.5	11993.1	20338.6
113	p-p44/42MAPK(Erk1/2)(T202/Y204)_R_V	GBL 9124552_2021-04-21_500PMT_331R_pp4442MAPKErk12T202Y204_Ab113_A1.gpr	MAPK1,MAPK3	P27361,P28482,P27361,P28482	26831.1	26844.4	20971.6	25007.1	20255.7	21126	25439.1	25059.3	22626.3	22581.4	21358.8	20972.2	24882.4	22129.6	24374.9	21637.5	23256.1	18706.4	17433.9	14935.5	10003.8	10514	13333.3	19723.2	18813.7	16860.6	20153.5	18331.5	14770.8	17025.3	11283.7	18465.8	17751.9	16131.7	0.693653	0.0149246	18634.6	17815	12828.1	21695.2	17217.5	16249.8	20770.8	17566.2	11259.4
221	HIF-2A_R_V	GBL 9124632_2021-04-22_500PMT_349R_HIF2A_Ab221_A1.gpr	EPAS1	Q99814	18353.3	20587.9	10153	17521.4	12745.9	10806.2	12210.5	12065.9	7091.79	20552.2	11410.1	13604	16364.7	13691.2	10456.1	15188.8	13925.2	13266.7	5935.29	11621.6	7392.64	6132.78	7586.1	12012.4	5161.77	11691.4	9786.65	4095.93	6303.86	10274.5	7037.17	9621.87	6728.81	8415.6	0.604344	0.0149005	10606.9	15026	9338.57	12145.3	12340.1	10069.8	7960.04	6447.91	7218.96
20	ATR_R_V	GBL 9124455_2021-04-21_550PMT_16R_ATR_Ab20_A1.gpr	ATR	Q13535	12666.3	10770.2	8220.05	9196.35	9072.32	8044.85	7706.45	10132.7	7957.24	11035.4	8069.6	8312.1	10552.2	8771.17	8598.8	9139.04	9265.3	9257.32	5354.22	6774.9	9547.65	2750.28	2223.73	5978.19	5640.97	5346.08	6056.95	4770.04	4365.9	7128.82	4840.55	5655.08	5064.3	5672.19	0.612196	0.00198319	5302.01	6562.39	2846.21	7649.97	6445.46	3829.87	6558.09	5363.99	3462.86
170	ZO-1_R_V	GBL 9124194_2021-04-14_500PMT_168R_ZO1_Ab170_A1.gpr	TJP1	Q07157	10164	9550.85	8536.26	5880.64	9018.31	3468.66	3261.41	4730.99	4387.74	5499.07	8855.68	4204.52	9417.02	6122.54	4126.71	6186.42	6463.17	9902.09	7145.4	1	5972.27	3305	1	6249.7	2768.49	1	5768.89	2978.9	1	5682.83	3092.76	3006.4	2916.26	3674.56	0.568538	0.0821716	2525.36	2568.55	1053.73	5571.66	4275.77	1675.83	4816.47	2214.8	1907.49
68	p-EGFR(Y1068)_R_V	GBL 9124415_2021-04-12_550PMT_77R_pEGFRY1068_Ab68_A1.gpr	EGFR	P00533	14534.8	10777.5	12565.5	16563.1	14855.4	13216	17568.7	11648.9	9053.12	15787.8	13841.2	11610.5	12625.9	14878.2	12756.9	13746.5	13501.9	11700.3	9506.8	9199.05	9491.23	7256.25	6958.79	11345.7	9997.84	7325.53	8436.59	7349.82	5840.23	10135.4	7902.09	9556.37	7208.88	8700.68	0.644406	0.00178649	9815.47	8425.23	7074.72	9494.65	6493.82	6018.01	8096.49	7996.56	6313.16
109	p38 MAPK_R_V	GBL 9124353_2021-04-13_550PMT_115R_p38MAPK_Ab109_A1.gpr	MAPK14,MAPK11,MAPK12	P53778,Q15759,Q16539	50905.4	38384	35771	40986.8	39040.7	35073.8	51184.5	41452.1	38112.6	42645.1	42361.3	29713	41686.8	38367.1	43583.1	38239.8	40469.2	39223.2	30103.8	23334.2	29730.8	26007.5	21734.4	34141.6	27037.3	23199.4	32784	25074.5	23003	30887.1	25824.2	28126.1	26953.8	27947.8	0.690595	0.000375762	29071.5	28564.8	21786.3	28405.6	23385.9	20114.5	32509	27011.5	25711
217	PPP1R10_R_V	GBL 9124631_2021-04-22_500PMT_348R_PPP1R10_Ab217_A1.gpr	PPP1R10	Q96QC0	3817.13	8455.74	4156.49	10443.7	4827.03	6144.53	876.007	5336.27	4872.68	13487	12115.9	10523.8	5476.46	7138.42	3694.98	12042.2	7088.01	8351.79	2333.18	9840.77	4131.42	4819.28	8785.83	6748.21	2387.89	9112.23	5794.92	1092.54	4287.42	6841.91	5912.18	6082.78	3724.96	5640.46	0.795774	0.493785	4433.49	12930.2	6774.47	9430.39	5268.09	8137	8536.74	8063.46	10449.3
436	p-Raptor(S792)_R_V	GBL 9124142_2021-04-19_500PMT_304R_pRaptorS792_Ab436_A1.gpr	RPTOR	Q8N122	13775.8	11723.2	10773.7	12347.3	10857.9	7843.88	13182	12134.3	10808.6	12138.8	4925.53	9241.26	12090.9	10349.7	12041.6	8768.52	10812.7	8001.1	8491.14	6507.17	6411.54	5858.43	4595.11	9086.58	7426.95	7837.66	6570.59	6675.28	5139.5	7666.47	5621.7	8117.06	6128.46	6883.42	0.636606	0.00864915	8915.26	4781.97	6388.08	7757.51	8028.81	8352.22	6655.3	5604.26	7086.01
435	Raptor_R_V	GBL 9124140_2021-04-19_500PMT_302R_Raptor_Ab435_A1.gpr	RPTOR	Q8N122	11339.1	13287.2	11394.2	14007.7	12835.5	11168.3	15766.8	12215.1	9864.23	14134.8	9409.44	10032.7	12006.8	12670.5	12615.4	11192.3	12121.3	11753.3	10360.7	10172.4	7128.28	6156.38	7745.01	9786.27	9952.22	8704.31	10652.2	6765.69	9785.98	10762.1	7009.89	9480.93	9067.97	9080.24	0.749116	0.0221198	10381	6144.83	9323.38	9471.4	9566.94	13535	7307.3	8297.77	11288.8
304	Atg12_R_V	GBL 9124497_2021-04-15_550PMT_218R_Atg12_Ab304_A1.gpr	ATG12	O94817	39727.2	36238.1	40835.4	43308.1	39799.1	33473.2	43215.3	39523.6	32773.4	40160.7	38814.5	33545.8	38933.6	38860.1	38504.1	37507	38451.2	33258.8	28241.8	25300.6	27159	25415.7	22275.7	33090.5	28594.2	26310.3	32510.2	26678.6	23591.3	28933.7	24950.2	29331.7	27593.4	27702.2	0.720452	0.000787293	31260.1	29928.8	27747.8	29592.4	26765.6	27116.5	31296.8	25092.8	22814.8
366	RB1_R_V	GBL 9124598_2021-04-16_550PMT_256R_RB_Ab366_A1.gpr	RB1	P06400	15860.5	10124.9	13982.7	16529.1	13999.2	12097	13833.8	14628.6	12044	12885.9	13026.6	9431.4	13322.7	14208.4	13502.1	11781.3	13203.6	12339	6828.58	10283.5	7856.67	5000.85	7806.07	11451.2	8077.47	8372.46	9677.26	6927.48	8567.31	9817.02	6887.87	9300.39	8390.68	8598.99	0.651259	0.00161057	8569.17	6418.68	10468.5	7145.94	5614.93	11686.3	8553.65	3954.85	11026.3
268	IntegrinaV_R_V	GBL 9124429_2021-04-15_500PMT_209R_IntegrinaV_Ab268_A1.gpr	ITGAV	P06756	27660.4	26448.7	27166.6	29237	25185.1	21367.2	30132.9	24630.3	20652.4	27208.6	23461.1	22629.8	27091.9	25263.1	25138.5	24433.2	25481.7	20560.3	17793	14358.8	14144.8	12514.7	10985.2	19742.7	17989.6	16370.9	19725.4	16562.2	15094.7	17570.7	12548.2	18034.4	17127.4	16320.2	0.640468	0.00242231	18850.6	16681	14311.8	17953.3	16537.6	16174.4	16726.7	15654.6	16560.5
18	ATM_R_V	GBL 9124269_2021-04-09_550PMT_31R_ATM_Ab18_A1.gpr	ATM	Q13315	7665.18	7022.23	6193.44	7752.56	6663.44	6625.37	8141.15	6863.69	6639.5	6335.27	6639.04	5921.91	6960.28	7013.79	7214.78	6298.74	6871.9	4660.63	5775.27	5520.16	4190.26	4663.75	4334.28	6212.47	5482.66	5562.4	5390.83	4812.55	5186.82	5318.69	4396.09	5752.51	5130.07	5149.34	0.749333	0.00339615	5783.35	5641.41	5144.23	6110.95	5958.83	5202	5956.88	5544.54	3181.92
431	p-ULK1(S757)_R_V	GBL 9124714_2021-04-19_500PMT_291R_pULK1S757_Ab431_A1.gpr	ULK1	O75385	29000.4	23292.7	19882.8	19360.2	21867.9	18936.7	23697.2	22219.7	20065.7	23156	15943.3	16430.3					21154.4	20256.9	17908	16932.8	17323.7	15600.8	14675.2	19388.1	17093.5	17579.8	14934.7	14772.1	16974.2					16953.3	0.801408	0.00204211	17705.6	11764.1	13691.1	12685.1	15051.9	17164.3	14437.8	14699.3	15952.3
87	ILK1_R_V	GBL 9124332_2021-04-12_550PMT_94R_ILK1_Ab87_A1.gpr	ILK	Q13418	17923.6	16590.5	17864.5	17681.1	19947	16663.6	19212.8	18287.7	16843.3	18825.1	18074.9	16293.1					17850.6	14812.5	15807.7	16883.7	15809.6	13147.3	16599.2	13303.7	12254.6	13054.5	15529.5	13196.8	12078.6					14373.1	0.805191	1.19482e-05	16107.7	13827.5	18342.8	14138.8	14174.8	17540.8	15860.1	15802.7	16787.2
341	PKM2_R_V	GBL 9124544_2021-04-19_500PMT_323R_PKM2_Ab341_A1.gpr	PKM	P14618	18202.9	15888.9	16948.6	19617.8	18029.1	17616.8	19486.7	18434.3	17939.1	20112.8	18863.7	18648.4					18315.8	14532.2	14550.2	13369.6	13510.6	15761.1	13673.4	15889.7	14468.4	13328.5	17827.6	15634.1	14521.1					14755.5	0.80562	6.06696e-07	14899.8	12343.9	13555.9	15192.4	15171.4	12703.4	14912.2	13790	11324.7
200	CBP_R_V	GBL 9124156_2021-04-19_500PMT_318R_CBP_Ab200_A1.gpr	CREBBP	Q92793	20036.4	15608.6	11885.8	19380.2	12003.7	14798.3	19125	15755.1	13984.9	19644.6	14750.6	12782.5					15813	13583.5	14624.5	15011.7	10455.4	12219.4	12701.2	12339	13622	13551	10431.1	13692.6	11736.5					12830.7	0.811401	0.00736579	17198.2	11178.1	11380.1	12216.1	14113.3	13415.9	10863.5	11468.6	11598.8
84	HDAC4_R_V	GBL 9124331_2021-04-12_550PMT_93R_HDAC4_Ab84_A1.gpr	HDAC4	P56524	17511.9	15489.5	15410.8	16846.4	16872.5	13735.2	14720.9	14451.6	12588.3	19403.6	15545.2	13597.9					15514.5	11681	11788.1	16308.3	11978.3	10314.4	14080.2	12399.6	12750.7	15161.5	11505.8	11119.9	12195.5					12606.9	0.812592	0.000767593	11689.3	11349.9	13531.3	12448	12388.1	16581	10788.7	14231.3	13961.8
79	HER3/ErbB3_R_V	GBL 9124326_2021-04-12_550PMT_88R_HER3ErbB3_Ab79_A1.gpr	ERBB3	P21860	19421.4	15203.1	18930.2	18182.1	18877.4	15287	17866.2	20400.4	19749.7	20189.8	19150.9	15485.3					18228.6	14256.2	16881.9	15993.9	13230	12011.9	15527.2	13026.1	14945.1	16887.1	15659	15800.1	13599.5					14818.2	0.812906	9.60184e-05	16749	17509.6	15031.5	19666.6	18274	21354.2	17521.5	17723.5	16321.9
101	Notch1_R_V	GBL 9124347_2021-04-13_550PMT_109R_Notch1_Ab101_A1.gpr	NOTCH1	P46531	27810.6	22974.6	23063.8	25151.3	25656.6	24005.5	32252.8	27600.1	27965.5	27163.4	24203.9	22960.6					25900.7	21157.8	22202.5	22743.2	18568.9	18966.8	21427.3	23376.7	22416.2	21189.4	20773.3	19751.4	20879.6					21121.1	0.815464	6.72582e-05	20290	22555.8	22714.1	19014.6	19954.6	21105.7	21058	19008.5	19373.6
36	BRCA1_R_V	GBL 9124465_2021-04-09_550PMT_46R_BRCA1_Ab36_A1.gpr	BRCA1	P38398	11814	10913.7	8272.58	10702.6	9387.13	8271.91	10697.1	9722.44	7656.44	9993.71	7915.9	8173.06					9460.05	8839.3	8054.57	8765.2	6964.35	5558.7	7363.99	8524.96	6923.28	9236.94	6711.4	6446.16	9311.98					7725.07	0.816599	0.00378599	6394.72	7523.64	11244.6	6171.82	7394.62	10182.8	7190.97	6900.65	13012
370	IKKb_R_V	GBL 9124600_2021-04-16_550PMT_258R_IKKb_Ab370_A1.gpr	IKBKB	O14920	18274.1	17010.6	15885.9	20260.3	16412.2	14057.4	17508.9	16932.5	15114.7	17469	12530.8	13181.1					16219.8	17062.7	13477.8	14203.8	15436.1	11696.7	11049.6	17486.2	14192.6	10704	12470	11005.1	10606.6					13282.6	0.818913	0.00538734	14271.5	10494.5	11442.8	11892.3	6650.55	9366.14	12843.2	11600.2	10563
361	c-Src_R_V	GBL 9124546_2021-04-20_500PMT_325R_c-Src_Ab361_A1.gpr	FYN,SRC,YES1	P06241,P12931,P07947	19149.2	17248.2	15948.7	16141.7	17311	15393.8	18252.7	16534.2	15636.6	17383.8	15152.8	14785.7					16578.2	17048	14995.3	12735.1	13160.8	12584.4	12164.1	13662.7	13909.7	11048.3	14844.3	14739.2	12396.6					13607.4	0.820799	6.94768e-05	15931.9	11216.7	11801.2	14647.7	13295.2	13795.3	14101.5	12707.6	11768.4
45	CD24_R_V	GBL 9124145_2021-04-19_500PMT_307R_CD24_Ab45_A1.gpr	CD24	P25063	10286.9	8388.34	11096.2	8252.9	10586.4	8242.95	10885.9	10157.7	6923.01	10385.3	9393.63	7823.71					9368.58	9658.33	8202.04	9341.38	6012.33	6430.68	7496.59	8036.59	6025.67	8397.85	8626.91	5626.27	8825.83					7723.37	0.824391	0.00813276	8718.49	4934.47	7281	7398.43	9096.63	8726.64	9190.86	10235.8	9071.16
372	NF-kB p65_R_V	GBL 9124703_2021-04-16_500PMT_281R_NFkBp65_Ab372_A1.gpr	RELA	Q04206	30669.4	33203.7	25120.7	28090.5	33173.2	30637.1	35275.5	30866.7	30311.9	29131.9	29242.6	25968.1					30140.9	25333.9	25738.6	25274	26525.1	26190.9	22407	25895.8	24313.9	24066.2	25447	24433.2	22994					24885	0.82562	4.2607e-05	26907.2	17898.4	24768.4	21934.8	23830.1	22843.9	24977.4	24866.6	22617.9
323	HER2/c-ErbB2_R_V	GBL 9124545_2021-04-20_500PMT_324R_ErbB2_Ab323_A1.gpr	ERBB2	P04626	31300.9	30090.1	24689.4	30777.9	27703	24173.7	28783.9	28430.3	22556.2	30125.7	22046.5	24430.6					27092.4	25218.1	23235.1	21070.2	18529	18552	23486.5	23099.3	20553.7	23671	22983	23421.1	25096.8					22409.7	0.827158	0.000683046	26706.2	19725.6	23518.3	23067.7	26179.8	26031.3	25035.6	23384.4	27427
116	p70S6K_R_V	GBL 9124553_2021-04-21_500PMT_332R_p70S6K_Ab116_A1.gpr	RPS6KB1	P23443	38371.9	40188.3	31941	31955	31091.8	31387.2	36719.1	33848.7	32945.5	32039.5	31156.3	30145.5					33482.5	31148.6	26484.3	26323.8	28779.2	24282.8	22624.2	31703.8	29593.8	28459.9	30756.9	28196.2	24008.2					27696.8	0.827202	0.000147625	26111.4	23677.3	22808.8	28125	26605.5	25199.1	26445.2	27362.7	24891.3
43	Caveolin-1_R_V	GBL 9124399_2021-04-12_550PMT_61R_Caveolin1_Ab43_A1.gpr	CAV1	Q03135	8290.62	8314.43	8364.01	8692.61	7989.04	7854.2	9426.42	8593.9	8991.9	8096.7	8348.31	6371.02					8277.76	8160.86	7552.95	7501.75	5703.97	6245.26	5976.71	6943.31	6597.06	7984.7	6639.05	6280.13	7030.49					6884.69	0.831709	0.000197221	6225.23	5052.12	6554.06	7071.09	6740.51	8629.35	6571.86	6877.25	6254.2
329	HexokinaseII_R_V	GBL 9124171_2021-04-15_550PMT_233R_HexokinaseII_Ab329_A1.gpr	HK2	P52789	44485.9	41357.5	32261	43906.9	40640.4	34721.4	42158.5	40109	34411.7	42297.8	39550.9	29805.9					38808.9	38816.5	33209.7	34058.3	31096	24945.5	29993	35371	33842.9	31798.1	34188.4	31403.5	30175.3					32408.2	0.83507	0.00123403	29515.7	33878.3	33148.5	30399.4	28592.5	32958.6	28486.7	28978.6	30050.1
122	PDGFRb_R_V	GBL 9124374_2021-04-13_550PMT_134R_PDGFRbeta_Ab122_A1.gpr	PDGFRB	P09619	25275.1	24161.1	24409.9	26374.6	23652.2	23751.4	29576.9	26822.4	27354	25441.5	26668.8	22006.7					25457.9	23943.5	23551.6	21608.5	18812.2	21386.1	16498.9	22382.6	22063.3	23712.3	20564.5	19431.7	22342.9					21358.2	0.838961	0.000106379	24379.7	23654.4	23376.5	24457.7	23473.9	22870.2	23491.8	24088.7	23902.5
98	p-mTOR(S2448)_R_V	GBL 9124346_2021-04-13_500PMT_108R_pmTORS2448_Ab98_A1.gpr	MTOR	P42345	30205	31887.5	28348.2	31958.6	27853.1	25007.6	28485.1	29116.8	26935.4	26085	29940.2	22849.9					28222.7	28234.2	24964.5	24794.5	21392.1	21850.9	21375.9	28809.9	23921.7	22321.1	25957.8	20063.6	20835					23710.1	0.840107	0.000696004	20378.7	19610.9	18700.3	18909.4	19930	21703.7	19281.1	19220.3	16880.2
144	SOCS1_R_V	GBL 9124228_2021-04-14_550PMT_149R_SOCS1_Ab144_A1.gpr	SOCS1	O15524	31548.6	30426.1	28620.9	31631.5	30246.3	28110.7	33571.3	30156.3	29311.1	28319.8	22762.8	23068.4					28981.2	25447.4	25929	25134.9	22510.6	20860.3	19939	25154	22990.6	27721	27749.3	23445.7	25671.4					24379.4	0.841217	0.000814631	24853.2	22091.4	24205.9	24273.7	20883.4	27920.8	25913.6	21546.9	27454
432	p-mTOR(S2481)_R_V	GBL 9124712_2021-04-19_500PMT_289R_pmTORS2481_Ab432_A1.gpr	MTOR	P42345	14156.6	19371.9	17206.3	15218.7	18777.1	17808.2	15069.4	16499.2	16601.7	15263	14558.6	11730.8					16021.8	13649.2	13610.7	14887.1	13505.3	13083.6	13673.8	14531.3	13075.8	14509.2	12059.1	13992.2	12222					13566.6	0.846759	0.00228794	12222.7	11374.7	12368.8	12660.4	11862.3	17875.2	10473.5	10231.5	13059.5
174	Stat5a_R_V	GBL 9124152_2021-04-19_500PMT_314R_Stat5a_Ab174_A1.gpr	STAT5A	P42229	27378	26843.3	25440.2	27176.7	24364.6	26545	29487.3	26261.3	21061.7	28871.6	25802.3	19947					25764.9	25774.6	24127.5	25804.5	19610.8	18264.6	20101.7	21367.9	22295.7	20618.5	22711.3	18500.8	23120.2					21858.2	0.84837	0.00186131	20931.2	16710.1	21704.3	20690.8	24031.2	25557.6	18814.2	20337.8	24138.1
373	p-NF-kB p65 (Ser536)_R_V	GBL 9124704_2021-04-16_500PMT_282R_pNFkBp65S536_Ab373_A1.gpr	RELA	Q04206	33932.1	33619.4	30629	31603.4	33713	31869.3	34095.5	30280.4	30315.8	31575.3	28616.8	25954.2					31350.4	29894	29536.2	29585.7	25451.7	25307.7	22407	28292	26420.5	23659.2	26565.5	25447.3	26721.3					26607.3	0.848709	7.6766e-05	24306.1	17661.5	26958.3	21830.5	24795.4	30564.3	22390.7	21250.6	28501.2
28	p-Bad(S136)_R_V	GBL 9124277_2021-04-09_550PMT_39R_pBadS136_Ab28_A1.gpr	BAD	Q92934	8354.69	7337.54	7146.8	7660.22	7475.64	7905.58	7190.51	7591.19	6757.83	7170.01	7515.03	7738.64					7486.97	5883.98	6871.8	5550.54	5628.77	6628.44	5398.28	7571.58	7441.97	6881.58	6933	6082.12	5751.35					6385.29	0.852852	0.000383854	7158.93	6886.41	6522.52	7536.64	7401.48	6622.92	6739.4	7011.07	6623.89
22	p-AuroraA(T288)/B(T232)/C(T198)_R_V	GBL 9124272_2021-04-09_550PMT_34R_pAuroraaT288bT232cT198_Ab22_A1.gpr	AURKA,AURKB,AURKC	Q9UQB9,Q96GD4,O14965	4005.76	3615.05	3477.78	3882.18	3323.7	3808.46	4033.82	4010.8	3625.75	3755.16	3721.8	4044.58					3775.4	2860.79	3140.87	3126.57	2663.83	3121.27	2594.59	3855.76	3546.67	3664.83	3169.85	3624.75	3379.71					3229.12	0.855306	0.000707633	3537.37	3527.5	4206.57	3745.93	3583.11	3917.15	3996.77	3157.95	3199.31
267	Integrina5_R_V	GBL 9124487_2021-04-15_500PMT_208R_Integrina5_Ab267_A1.gpr	ITGA5	P08648	30757.9	25687.5	27512.8	31978	30658	28746.6	32020.7	30351.3	26863.5	27450.9	29096.3	26870.4					28999.5	26806.7	27153.2	24287.9	20119.4	23064	24612.2	26279.4	23439.5	30362.1	26004	24339.1	23010.9					24956.5	0.860585	0.000436234	25964.8	25568.7	30088.5	26078.7	26905.7	30787.3	27253.1	27423.9	26387.4
147	p-Src(Y527)_R_V	GBL 9124232_2021-04-14_500PMT_153R_pSrcY527_Ab147_A1.gpr	SRC	P12931	16402.1	13054.7	14097.5	16037.6	14684.3	12823.7	9948.04	10238.2	9976.71	9446.9	14712.2	10946.6					12697.4	10799.1	9792.28	9465.95	10736.9	10489.3	10201.4	12628.9	9827.58	11347.7	12048.3	11601.6	12189.3					10927.4	0.8606	0.0400216	9804.6	10387.7	14356	9624.92	11001.9	15516.4	11622.5	11169.1	14902.8
130	p-PTEN(S380)_R_V	GBL 9124219_2021-04-13_500PMT_140R_pPTENS380_Ab130_A1.gpr	PTEN	P60484	31983	31292.7	26865.1	35138.1	31113.2	27068.9	32759.7	33617.8	28546.5	27797.3	28764.8	23987.2					29911.2	29603	27019.5	28568.6	25287.6	23414.7	24017.8	26815.2	23888.2	26682.2	23513.9	24893.7	25199.3					25742	0.860613	0.00136776	23565.4	25499.3	29172.5	24551	25080.3	30688.9	23628.5	25610.1	31098.7
322	p-ErbB2/HER2(Y1248)_R_V	GBL 9124166_2021-04-15_500PMT_228R_pHER2ErbB2Y1248GMU_Ab322_A1.gpr	ERBB2	P04626	26941.2	26420.8	25720.6	27475.7	26552.8	22953.7	24888.8	25345	23028.8	25489.8	24624	23695.3					25261.4	23367.5	22215.3	23684.2	19468.6	17392.1	20617.5	24396.8	22827.8	23116.2	23113.7	19965.8	21663.2					21819.1	0.863732	0.000144254	23465.2	23920.4	21424.1	21852.8	20810.5	20507.4	23907.3	19950.7	20808.5
326	SRD5A1_R_V	GBL 9124169_2021-04-15_500PMT_231R_SRD5A1_Ab326_A1.gpr	SRD5A1	P18405	26268.8	25628.3	22874.4	27924	25623.1	24100.4	26198.2	25880.5	24658.8	26030.9	25432.3	22509.4					25260.8	26572.2	23281.4	23233.5	19812.2	18746.3	20684.1	25580.7	22969.6	22755.1	23626	17108.3	18645.5					21917.9	0.867666	0.00267143	25133.7	21875.2	20644.7	22913.1	22619	22037.2	20096.8	20732.4	22368
52	Claudin-1_R_V	GBL 9124404_2021-04-12_550PMT_66R_Claudin1_Ab52_A1.gpr	CLDN1	O95832	13086	12623	13194.7	13893.5	14057.4	13359.8	15716.1	13673	13087.1	14162	13096.5	12400.6					13529.1	12234	11332.3	13169.1	7872.36	11039.7	10794.9	12046.8	9949.48	14753.4	12406.2	12249.7	13465.3					11776.1	0.870426	0.00744006	11770	11269.5	13975.9	13964	14960.3	13887.1	11367.3	11218.3	14658.1
325	p-SHC(Y317)_R_V	GBL 9124167_2021-04-15_550PMT_229R_pSHCY317MDA_Ab325_A1.gpr	SHC1	P29353	45181.4	44971	45796.6	45808.7	44016.3	39307.9	43904.1	42503.2	35783.2	41556	43141.3	39394.3					42613.7	40574	37442.8	39767.9	32293	36179.6	35321.6	40146.5	36910.2	39302.1	37651.7	37803.3	32855.2					37187.3	0.872662	0.000150698	42397.5	38650	36351.3	40522	38467.1	35894	36916.3	33218.3	38550.6
31	Bax_R_V	GBL 9124461_2021-04-09_550PMT_42R_Bax_Ab31_A1.gpr	BAX	Q07812	13006.6	13801.2	13545.3	14726.4	13338.1	13200.2	14076.7	14303.3	12851.3	13461.2	12187.8	13361.9					13488.3	12711.7	11953.4	12251.2	9617.65	10221.3	9951.16	13561	12796.2	13031.6	11869.3	11485.8	12377.5					11819	0.876237	0.000922668	11868.8	13226.9	14138.4	12879.5	11600.8	13531.5	12772.9	11998.6	12735.6
69	Ezh2_R_V	GBL 9124320_2021-04-12_550PMT_83R_Ezh2_Ab69_A1.gpr	EZH2	Q15910	8631.02	7127.36	8360.83	7810.25	7860.95	6963.72	8116.29	8495.99	7644.08	8904.12	8193.63	7105.98					7934.52	6832.58	7253.51	7517.47	4589.08	6160.93	7466.1	5791.97	6700.09	9603.36	6764.56	7075.73	7836.53					6965.99	0.877935	0.0255556	7177.84	9305.32	10342.6	7892.92	9735.64	10620.5	8185.41	8928.17	8420.72
9	p-ALK(Y1604)_R_V	GBL 9124263_2021-04-09_550PMT_25R_pALKY1604_Ab9_A1.gpr	ALK	Q9UM73	11773.7	8791.59	9022.9	9822.48	8553.22	8961.52	10831.3	10584.1	8178.73	9681.36	10452.2	9894					9712.26	8757.4	9542.17	7989.7	6551.88	7312.85	8077.33	9841.36	8115.91	10306.8	8101.88	7902.45	9883.41					8531.93	0.878471	0.0157994	8753.64	9951.02	9814.37	8485.63	9673.33	10434	9146.26	9698.77	10139.6
270	Integrinb3_R_V	GBL 9124491_2021-04-15_550PMT_212R_Integrinb3_Ab270_A1.gpr	ITGB3	P05106	24409.9	24722.2	27044.9	26871.4	23813.3	23618.1	26039.1	24100.1	22650.4	24296.7	25133.4	22417.2					24593.1	22282.7	23640.4	22903.1	20055	21297.7	18679.9	19490.2	23094.3	22762.3	21440.4	22683	21144					21622.7	0.879221	8.87835e-05	22954.4	22527	24401.2	25616.6	21178.9	22757.3	21653.4	21539.2	24194.5
301	p21_R_V	GBL 9124496_2021-04-15_550PMT_217R_p21_Ab301_A1.gpr	CDKN1A	P38936	41929	39739	41440.7	43482.1	41655.6	34395.3	43550.9	39781	36206	41843.8	41865	36524.1					40201	36802.3	37743.4	37636.9	28848.1	28702.9	32936.6	38033.4	37291.5	43525.8	37276.3	32384.1	33287.9					35372.4	0.879888	0.00440183	36812.5	37114.8	41831.8	33621.2	37841.7	40862.1	35098.2	34686.2	37874.2
37	BRCA2_R_V	GBL 9124466_2021-04-09_550PMT_47R_BRCA2_Ab37_A1.gpr	BRCA2	P51587	14073.7	12972.2	12590.1	13262.7	10699.3	12057	12890.1	12254.7	11765.3	12049.4	10562	9638.18					12067.9	11374.5	10578	10905.8	8573.8	9817.57	9355.99	12434.8	11566	10517.2	11459.1	10742.5	10606.8					10661	0.883419	0.00702983	10523.3	9958.43	9666.82	11297.9	9127.12	10613.6	9260.53	8655.98	10754.2
173	VEGFR2_R_V	GBL 9124197_2021-04-14_500PMT_171R_VEGFR2_Ab173_A1.gpr	KDR	P35968	20235.1	23405.8	19046.9	23158.5	19374.8	20232	17046.3	20354.1	23600.8	18606.2	26072.7	19187.1					20860	23189.3	18958.3	18268.4	20977.6	15777.6	14111.9	22013.5	19474.7	15782	22891.4	17072	13901.7					18534.9	0.888535	0.0685674	17108.9	18779.9	10862.7	19415.3	18811.5	16615.1	17063.9	18138.8	12894.9
23	AuroraA/AIK_R_V	GBL 9124273_2021-04-09_550PMT_35R_AuroraAAIK_Ab23_A1.gpr	AURKA	Q9UQB9	14203.4	13648.8	12769.4	13189.3	12374.5	13391.3	14507.4	12856.1	12137.3	12957.5	12389.2	13155.6					13131.7	7401.43	12411.8	13467.1	10676.2	10300.2	11620.6	12454.6	13167.3	14886.9	10234.2	13237.4	11909.1					11813.9	0.899651	0.0467276	13897.9	14733.5	14501.7	13790.7	15131.4	14590.8	13183.2	13495.2	12805.5
185	PHF8_R_V	GBL 9124298_2021-04-15_500PMT_173R_PHF8_Ab185_A1.gpr	PHF8	Q9UPP1	13569.3	16032.2	14657	15057.6	14443.3	13763.5	10458.6	13320.2	13261.6	12377.1	17439.9	9806.69					13682.3	13788.6	16379.9	13467.7	14621	15275.1	9847.36	15016.7	11121.6	4965.84	16465.3	13652.4	3328.22					12327.5	0.900983	0.342405	10250.7	11047.3	7357.26	10764.3	9220.88	5945.32	10757.2	10152.8	5091.79
368	NCOA2_R_V	GBL 9124599_2021-04-16_500PMT_257R_SRC2TIF2_Ab368_A1.gpr	NCOA2	Q15596	16173.4	12639.3	12173.4	15548.1	13061.8	10457.6	15253.1	12725.8	10421.6	13033.9	9703.48	9623.38					12567.9	13798.1	12207	12131.2	11301.2	10546	7877.69	11652.1	12319.3	10820.9	11677.8	9130.74	12516.6					11331.6	0.901627	0.135743	11409.9	9727	11833.6	10048.5	9661.32	11884.1	11549	11255.4	9156.76
129	PTEN_R_V	GBL 9124378_2021-04-13_500PMT_138R_PTEN_Ab129_A1.gpr	PTEN	P60484	26554.4	25365.3	27463.6	29095	27509.4	26825	27358.6	28300.3	28768.6	24809.7	27406.4	23817.2					26939.5	24473.4	25794.7	26680.4	20732.2	24116.4	22960.8	25795.4	25117.1	24895.9	24723.6	22664.4	23652.3					24300.6	0.902044	0.000569983	22949.3	24728.1	24197.7	22971.2	22382.1	22541.3	23628.5	25121.9	20820.9
328	FAS_R_V	GBL 9124170_2021-04-15_500PMT_232R_FAS_Ab328_A1.gpr	FAS	P25445	31836.8	33038.2	31457.8	33759.6	32413.9	29563.9	32733	32851.8	26094	32814.2	31771	28187.8					31376.8	33833	31742.3	30493.1	25705.9	24353.5	26091.1	32186.2	29943.3	30195.5	24501.6	21551.6	29044.9					28303.5	0.902051	0.026503	26987.3	29991.9	31174.9	27153.6	26072.8	28640.5	23539.2	23033.2	28790.5
92	LRP6_R_V	GBL 9124340_2021-04-12_550PMT_102R_LRP6_Ab92_A1.gpr	LRP6	O75581	16928.5	17525	17913.6	14451.8	15387.5	15690.3	17246.8	19876.4	20618.5	16386.7	18657.4	15713.1					17199.6	17123.4	14695.3	17897.8	11666.2	15043.6	16808.8	17420.4	17779.1	14584	14148.9	11744	17523.9					15536.3	0.903291	0.0606637	13371.8	17093.7	19851	14240	14785.6	19340.4	13028.3	14179.9	14344.5
117	p-p70S6K(S371)_R_V	GBL 9124362_2021-04-13_500PMT_124R_pp70S6KS371_Ab117_A1.gpr	RPS6KB1	P23443	20793	21462.9	22816.1	23686	21640.4	23118	26864.6	25915.1	25888	16614.3	19958.2	20626.8					22448.6	20790.1	19891	21401.2	18226.2	19232.1	17630.5	22918.8	22269.1	20779.4	20151.2	20371.4	20075.6					20311.4	0.904794	0.0380337	23953.6	23266.3	21578.3	21984.5	21084.9	23048.8	21513.8	20325.6	22627.5
357	Bcl-2 (Human Specific)_R_V	GBL 9124592_2021-04-16_550PMT_250R_BCL2_Ab357_A1.gpr	BCL	P10415	14457.5	14006.6	12636.7	26507.1	14861.1	9048.35	15252.1	16670.6	12687.3	14269.7	10501.3	9552.08					14204.2	13899	15113	13800.8	12490.4	10110.4	10748.1	14672.1	13850.4	10969.5	15234.1	11130.7	12287.4					12858.8	0.905283	0.355132	13949.8	10822.7	12212.5	12063.5	13301.1	7628.57	12693.2	12203.1	12607.9
12	p-AMPKa1(S485)_R_V	GBL 9124265_2021-04-09_550PMT_27R_pAMPKa1S485_Ab12_A1.gpr	PRKAA1	Q13131	1248.76	1129.7	1810.13	1231.43	972.711	2369.42	1328.93	1632.13	1760.18	1018.53	1398.31	2251.61					1512.65	1978.47	1394.97	905.784	1708.85	1405.14	190.552	2422.44	1699.69	645.556	2039.55	1384.26	670.637					1370.49	0.906019	0.546766	2088.74	1235.02	1097.28	2099.9	1291.73	1308.22	2539.83	1488.83	867.946
115	p-p53(S15)_R_V	GBL 9124360_2021-04-13_550PMT_122R_pp53S15_Ab115_A1.gpr	TP53	P04637	22889.2	22457.9	22057.4	24972.3	22093.8	21703.7	23008.8	18829.8	24181.3	15152	20453.9	17790.2					21299.2	19668.9	17662.5	23251.7	15892.1	15977.5	19056.1	20560.5	20497.9	23076.6	18930.1	15230.5	23223.4					19419	0.911723	0.118908	16694.5	22476.5	25956.3	22109	19837.6	23136.7	19422.2	24354.7	27745.9
375	p-IkBa (Ser32)_R_V	GBL 9124705_2021-04-16_500PMT_283R_pIkBaSer32_Ab375_A1.gpr	NFKBIA	P25963	15436.9	17717.3	12319.4	15951.3	13945.4	15994.4	16582.1	15765.4	14863.8	17368.1	12748.1	14009.1					15225.1	16065	13306.3	14670.6	11987.8	13538.8	11314.4	15332.5	14342.1	15169.9	11882.8	15232.9	16089.5					14077.7	0.924639	0.108676	13317.1	10937.3	16506.4	12227.5	14357.8	22979.9	12304.9	12418.8	18364.2
314	Atg7_R_V	GBL 9124161_2021-04-15_500PMT_223R_Atg7_Ab314_A1.gpr	ATG7	O95352	26006.8	24914.6	23355.7	27535.8	26075.4	23353.6	26755.2	24850.3	23276.5	24331.3	26508.2	23727.9					25057.6	21423.4	24340.7	25514.8	22628.1	19025.2	23415.6	25520.1	24271.5	25778.5	25050.8	19151.4	23071					23265.9	0.928497	0.0380252	23418.4	25304.6	24009.5	22751	22811.9	23608.7	24914.6	22383.2	24853.2
89	Kit-c_R_V	GBL 9124691_2021-04-22_550PMT_269R_Kitc_Ab89_A1.gpr	KIT	P10721	36084.9	33646.3	27637.1	31065.1	31386.6	29720.3	28545.7	31111.1	29722.4	30233.8	28340.8	27619.5					30426.1	32516.5	28973.5	27426.5	33655.4	24962.1	19236.8	31655.6	31138.1	27666.9	27256.3	29355.5	26371.8					28351.2	0.931805	0.136894	28771.1	30169.8	28635.2	30500.9	25967.8	26397.7	30837.8	28266	26743.4
212	MED12_R_V	GBL 9124558_2021-04-22_460PMT_336R_MED12_Ab212_A1.gpr	MED12	Q93074	25374.4	28209.8	24974.3	25025.8	27206.4	25442.3	26212	26501	27281.4	24821.2	24484.7	22135.3					25639	26856.3	24104.9	24224.8	23110.1	22004.9	20006.3	24950.4	24142.8	25631.6	26162.6	24444.3	21945.1					23965.4	0.934721	0.0314287	20675.6	22987.7	23129.5	25687.4	24695.7	23026.3	23579.4	23081.6	24285.5
379	MEK6_R_V	GBL 9124708_2021-04-17_500PMT_285R_MEK6_Ab379_A1.gpr	MAP2K6	P52564	21529.9	22049.8	20839.5	22757	24413.5	22972.5	22297.3	22360.6	21236.3	23093.7	23911.6	19876.6					22278.2	23167.4	21185.7	22704.6	22419.1	17918.2	18087.9	21001.7	19713.7	22705	21103.7	19757.9	20212.8					20831.5	0.935061	0.0321885	19736.3	19642.9	24696.8	21018.6	23215.8	24884.7	22438.6	18054.1	20582.9
124	p-PDGFRb(Y751)_R_V	GBL 9124375_2021-04-13_550PMT_135R_pPDGFRbetaY751_Ab124_A1.gpr	PDGFRB	P09619	10249.3	10289.8	10988.6	11221.4	10326.4	10397.3	12056.2	12510	11891.3	11260.1	11040.7	6945.09					10764.7	10883.6	9555.13	10534.8	7749.03	9040.19	8913.25	10306.1	10962.9	11932.3	9600.39	10659.3	10697.1					10069.5	0.935421	0.198474	8223.62	11054.5	11278.2	10285.1	8893.32	10912.4	8283.88	9285.57	11788.7
35	Bcl-xL_R_V	GBL 9124464_2021-04-09_550PMT_45R_BclxL_Ab35_A1.gpr	BCL2L1	Q07817	17706.1	15540.2	17341.5	17105.6	15752	15671.1	19800.5	20533.8	18119.8	16235.3	18276.4	16755.2					17403.1	18500	18308.6	17783.7	14670.2	16107.2	15803.5	14965.4	16541.8	16972.8	16137.2	15157	16478.3					16452.1	0.945355	0.119856	17899.1	19020.1	21040.8	17963.5	18223.6	19003.9	18370.5	17391.8	20175
78	p-HER2/ErbB2(Y877)_R_V	GBL 9124325_2021-04-13_550PMT_87R_pHER2ErbB2Y877_Ab78_A1.gpr	ERBB2	P04626	11223.5	8882.45	10871.6	10174.1	10584.8	8603.01	10455.4	10678	10233.1	10820.7	9876.54	9032.79					10119.7	9512.89	10138.7	10887.7	8355.83	8145.69	9988.48	8958.99	9096.14	10776.6	10097	9048.24	9815.15					9568.44	0.945529	0.132219	5370.97	4399.93	10889.4	8596.44	10271.7	11514.7	9429.24	9816.05	10165.3
312	Atg3_R_V	GBL 9124160_2021-04-15_500PMT_222R_Atg3_Ab312_A1.gpr	ATG3	Q9NT62	25950.1	23728	28311.9	28084.2	27120.4	24793.8	27378.6	26072.1	25152.1	26366	26904.2	25831.9					26307.8	26457.3	26204.1	26657.3	22939	21443	24891.5	26257.5	25451.4	27433.4	24536.4	24620.4	21825.7					24893.1	0.946225	0.0511905	25905.9	26079.4	27120.9	25638.9	25541.8	23363.3	23414.1	22528.3	25581.4
265	Ki67_R_V	GBL 9124559_2021-04-21_500PMT_337R_Ki67_Ab265_A1.gpr	MKI67	P46013	18988.7	25259.5	24262.1	16827.8	22476.8	22362.5	17442.3	21639.5	22562.2	18728.7	19382.8	20573.5					20875.5	22082.6	19841.4	17519.2	22401.5	16902.4	14684.6	23975.2	21761.6	19619.3	23828.7	21179.2	13519.1					19776.2	0.94734	0.391445	17645.1	19978.5	17540.4	20540.9	21689.3	18683.3	19507.2	21715.6	15317.9
96	MMP-9_R_V	GBL 9124344_2021-04-13_550PMT_106R_MMP9_Ab96_A1.gpr	MMP9	P14780	19900.3	17454.9	17269.7	19262.6	19033.7	17656.8	21227.2	21306.4	20265.1	19590.7	19474.8	17120.1					19130.2	19890.8	18451.2	19970	14340.5	15966	18267.1	17921.2	19569.8	17569.6	18511.3	17249.7	20248.1					18163	0.949438	0.156722	16244.5	16578.8	23232.4	14987.3	19060.6	21478	16572.4	16660.9	21979.8
64	p-EGFR(Y1045)_R_V	GBL 9124410_2021-04-12_550PMT_72R_pEGFRY1045_Ab64_A1.gpr	EGFR	P00533	8287.69	5112.75	7805.97	9257.64	7502.61	7373.02	10351.7	8293.62	7296.56	8149.86	9123.48	6089.8					7887.06	8086.54	7000.32	8352.41	5668.8	5375.93	8899.34	6957.76	7023.17	10026.7	7652.97	7520.12	7632.5					7516.38	0.953002	0.50597	7072.58	7862.21	8291.48	7033.67	7441.54	8857.19	6938.64	7353.89	8522.68
11	p-AMPKa(T172)_R_V	GBL 9124264_2021-04-09_550PMT_26R_pAMPKaT172_Ab11_A1.gpr	PRKAA1, PRKAA2	Q13131,P54646	13945	12926.8	13010.3	14646.2	16470.8	16953	16212.7	17415.4	15132.5	16253.8	18433.3	19404.2					15900.3	13722.1	14732.2	13740.6	13256.5	11665.6	14739.4	15973.3	15040.8	18642.9	16067.2	15341.6	18944.4					15155.5	0.953159	0.387219	21252.6	21119.1	21867.3	21503.8	19834	23022	21819.6	20809.2	18142.4
118	p-p70S6K(T389)_R_V	GBL 9124364_2021-04-13_500PMT_125R_pp70S6KT389_Ab118_A1.gpr	RPS6KB1	P23443	24104.2	23180.3	25615.4	26933.7	25126.8	24698.4	22714.3	28079.8	27983.7	20887.3	22273.7	19479					24256.4	23580.8	22863.5	26426.9	18824.5	22532	24899.9	26182.7	22918.7	25085.2	22101.7	21618.4	22665.4					23308.3	0.960914	0.349768	22429.3	22586	23843.2	22386	22795	22726.5	21860.5	21024.1	22783.2
82	HDAC1_R_V	GBL 9124329_2021-04-12_550PMT_91R_HDAC1_Ab82_A1.gpr	HDAC1	Q13547	12297.9	11090.4	12275.6	11803.8	12151.5	11396.6	11212.7	12160.7	11823.9	12003	12292.2	10399					11742.3	11238.2	10568.7	13947.5	10174.1	8798.57	12578.2	10131.6	11243.1	13628.7	10414.5	10751.8	12085.6					11296.7	0.962056	0.358707	10901.2	13709.4	15199.5	12554.8	14212.5	16705.9	9350.83	14275.6	14906.8
318	p-EGFR(Y845)_R_V	GBL 9124164_2021-04-15_500PMT_226R_pEGFRY845_Ab318_A1.gpr	EGFR	P00533	24329.8	22425.9	26129.1	24722	24830.2	22847.3	25307.3	24793.6	22629.6	23560.1	24610.3	20006					23849.3	24740.5	24664.9	21870.1	23618.7	20067.4	19285.9	24386.3	24326.1	23445.9	25111	22732.8	21794.1					23003.6	0.964543	0.257691	24308.2	22865.1	23111.6	23046.7	21221.6	23967.5	22141.4	21090.9	21252.5
319	p-EGFR(Y992)_R_V	GBL 9124165_2021-04-15_500PMT_227R_pEGFRY992_Ab319_A1.gpr	EGFR	P00533	28340.1	24491	28493.9	29398.3	27493	26688.6	27844	27645.5	24580.5	26054.5	27512	25107.3					26970.7	27618.1	23383.1	28419.1	25534.3	24397.8	25927.2	26710	26825.7	27890.8	25270.8	25201.2	26039.7					26101.5	0.967771	0.180223	26444	24590.4	27238.5	25009.5	26133.8	26592	24762	23635	25119.8
205	CtBP2_R_V	GBL 9124555_2021-04-21_500PMT_334R_CtBP2_Ab205_A1.gpr	CTBP2	P56545	31012.8	31905.5	28797.7	29645.7	28936.4	27211	31111.4	29616.4	28963.7	28561.7	26605.9	26585.8					29079.5	30377.4	25569	27241.9	28666.7	25376.3	23796.8	31156	28036.4	31201.8	31315.7	31953.8	23837.8					28210.8	0.970127	0.399304	25865.8	29479.3	27378.6	30313.6	28041.8	29062	24802.8	27489.5	28081.8
137	Slug_R_V	GBL 9124224_2021-04-13_550PMT_145R_Slug_Ab137_A1.gpr	SNAI2	O43623	24046	23343.5	26414.5	21161.8	18414.1	19769.6	24218.6	20925.3	24474.4	22066.9	21115.4	21422.9					22281.1	24295.7	23600.3	25971.9	17899.6	17572	19140.2	19960.4	24979.7	23934	21069.7	19264.6	22605.6					21691.2	0.973523	0.584578	19738	21618.1	22877.3	20238.9	20690.1	23695.9	19527.9	20711.3	23714.6
378	DNA-PKcs_R_V	GBL 9124706_2021-04-17_500PMT_284R_DNA-PKcs_Ab378_A1.gpr	PRKDC	P78527	19928.3	16884	17556.4	18664.6	18767.3	16616.7	19044.1	17415.2	17294.1	16934.2	17160.8	15348.8					17634.5	19057.7	18821.2	18645.1	14333.6	17236	14384.9	17148.3	15776	18433.5	17185.5	16921.3	18177					17176.7	0.974036	0.447667	20444.8	16377.2	16326.9	17532.1	17893.5	20969.7	17852.2	18499.3	18621.1
363	p-GSK-3a/b (Ser21/9)_R_V	GBL 9124595_2021-04-16_500PMT_253R_GSK3ab_Ab363_A1.gpr	GSK3A,GSK3B	P49840 , P49841	13055.5	12722.3	11625.8	14256.5	10188.2	11288.8	14105.9	13147	12469.1	12805.2	11797.2	10833.4					12357.9	15170.6	12542.7	13826.7	12304.8	10448.5	11192.8	14822	12168.2	11242.9	9237.87	10379	11623					12079.9	0.977504	0.66526	14633.9	11558.5	11186.3	12120.8	12347.3	10372.1	11554.9	10007.8	10750.5
220	p-TRAP220/MED1(T1457)_R_V	GBL 9124311_2021-04-15_500PMT_185R_pTRAP220MED1T1457_Ab220_A1.gpr	MED1	Q15648	20376.4	18315.2	17171.5	15705.7	8448.32	5719.77	16526.2	15355.1	13534.7	12276.3	19862.5	15811.7					14925.3	18480.9	16901.8	13118.2	16936.5	14632.2	11663	16839.5	15743.3	11400.6	14802.5	13677.6	10999.2					14599.6	0.97818	0.824891	10659.4	12053.8	9557.44	12632.6	10795.5	9361.17	9302.03	10924	7768.47
307	Beta-Catenin_R_V	GBL 9124159_2021-04-15_550PMT_221R_bCatenin_Ab307_A1.gpr	CTNNB1	P35222	34034.6	35451.6	37669.4	36328.4	35865.2	33815.4	35356.5	35873.5	32321.5	35297.4	34280.4	34255.8					35045.8	32191.9	33723.6	34941	30401.8	30935.8	32549.6	36724.3	37038.8	38473.7	37570.7	34584.5	35098.9					34519.5	0.984983	0.549117	35110.2	39539.9	38819	38555.5	40773.8	39261.4	33674	33662.6	31713.3
56	p-c-Myc(T58)_R_V	GBL 9124406_2021-04-12_550PMT_68R_pcMycT58_Ab56_A1.gpr	MYC	P01106	4198.63	3631.54	4188.17	4728.76	4191.04	3325.62	5296.32	3739.22	4434.26	4927.12	3637.41	2620.28					4076.53	4335.73	3701.77	4190.21	2901.44	3435.07	4117.07	3524.83	3353.43	5379.77	4263.57	3933.71	5090.1					4018.89	0.98586	0.847472	3174.57	4637.9	5635.89	3546.24	3361.38	6013.84	3020.98	3198.44	5581.42
287	AMPKa_R_V	GBL 9124494_2021-04-15_550PMT_215R_AMPKa_Ab287_A1.gpr	PRKAA1, PRKAA2	Q13131, P54646	40195.3	42605.1	42745.3	43048.6	37219.4	38937.9	40973.3	42480.2	37059	39198	39642.1	36048.1					40012.7	44588.9	41748.2	41721.6	33721.1	30656.3	40621.8	40689.6	39113.7	46818.5	35354.5	37102.7	43861.5					39666.5	0.991349	0.824126	38232.7	36442.7	44129.4	32809.4	34918	49406.4	38242.3	37594.5	43370.1
7	ALK_R_V	GBL 9124456_2021-04-21_550PMT_17R_ALK_Ab7_A1.gpr	ALK	Q9UM73	6932.19	10179	9060.59	3321	7375.17	8455.34	7381.27	8200.79	8219.93	6445.09	8451.34	7320.16					7611.83	9367.27	8301.43	7921.18	11254.6	4284.71	4951.52	8310.24	7560.79	7327.19	9198.79	7914.13	5965.76					7696.47	1.01112	0.909892	7146.18	8475.52	5633.07	8806.75	8166.89	6506.66	9078.47	9946.37	5487.55
153	p-Stat3(S727)_R_V	GBL 9124185_2021-04-14_500PMT_160R_pStat3S727_Ab153_A1.gpr	STAT3	P40763	17124.4	18107.8	16378.3	14163.7	19571	15919.5	12633.9	15163.5	14510.8	13277.9	15770.1	11735.6					15363	19741.3	20042.5	14110.4	15278.4	14337.8	7306.3	21054.1	16922.1	14740.1	17650.3	15631.9	10240.1					15587.9	1.01464	0.867178	15841.1	11351.9	9159.89	14820	14507.1	10891.3	13114.1	13600.1	10206.1
169	YAP_R_V	GBL 9124151_2021-04-19_500PMT_313R_YAP_Ab169_A1.gpr	YAP1	P46937	8111.14	6763.27	8304.73	8778.34	8067.96	7792.03	8943.52	8687.38	9095.45	9065.69	6678.43	8835.94					8260.32	9393.56	9429.28	10439.1	7855.38	5776.85	7397.23	8709.26	9405.11	10134.1	7252.12	7140.41	7833.32					8397.15	1.01656	0.775012	8386.86	7403.14	9187.96	10371.5	13117.4	12267.3	10328.7	10305.3	10504.3
211	KLF4_R_V	GBL 9124556_2021-04-22_460PMT_335R_KLF4_Ab211_A1.gpr	KLF4	O43474	17851	22134.7	21054	18482.4	19466.3	19054.5	19447.2	21038.7	20756.6	18860.6	16299.3	18999.3					19453.7	20922	20282.6	21243.8	18492.6	17788.4	16399	21514.6	19541.3	21344.6	22299.2	19698.1	18528.8					19837.9	1.01975	0.581649	17363	16887.4	17176.5	20152.2	18611.3	18476.6	17700.7	15926.5	15375
63	p-EGFR(S1046/1047)_R_V	GBL 9124409_2021-04-12_550PMT_71R_pEGFRS1046S1047_Ab63_A1.gpr	EGFR	P00533	13153.5	11580.6	15145	12064.4	12559	12846.3	14184.9	14626.1	12935.5	12730.3	13116.8	12149.5					13091	10753.4	13667.3	15728.1	8657.07	12171.8	14143.4	14669.2	11491.7	17505.7	12155.8	14875.5	14386.8					13350.5	1.01982	0.737589	13834.4	14544.1	14966.8	14981.5	14958.5	16224.7	13941.4	14004.5	13476
434	p-4E-BP1(T37/T46)_R_V	GBL 9124139_2021-04-19_500PMT_301R_p4E-BP1T37T46_Ab434_A1.gpr	EIF4EBP1	Q13541	10263.1	14349.9	14977.2	10096.4	11624.6	14393.6	10143.5	10407.6	14226.9	12650.6	12452.2	11936.6					12293.5	15672.7	12365.3	10629.5	13994.3	12103.5	9764.34	14371	13372.6	12258.5	13551.4	10926.8	11900.5					12575.9	1.02297	0.700123	13862	10101	14349.5	13170.1	15265.9	16778.3	14735	13019.2	16173.1
67	p-EGFR(Y1173)_R_V	GBL 9124414_2021-04-12_550PMT_76R_pEGFRY1173_Ab67_A1.gpr	EGFR	P00533	20538.2	23922.7	17785.3	18359.7	20045.3	18524.7	23805.5	22061.2	18892.7	19549	20438	16851					20064.4	20094.7	19141.9	25272.4	17299.8	16005.6	22507.9	16864.2	17572	23642.9	22424.6	21452.8	24804					20590.2	1.02621	0.647868	19093.4	17955.4	24305.3	21131.3	19658.1	23949.4	17935.4	19585.2	23854.4
29	p-Bad(S155)_R_V	GBL 9124459_2021-04-09_550PMT_40R_pBadS155_Ab29_A1.gpr	BAD	Q92934	3718.73	2580.74	2310.23	3264.86	2604.6	2697.79	3586.93	2871.93	2592.2	2813.7	2636.18	2844.51					2876.87	1509.34	2271.81	3774.1	1928.64	2532.2	3161.1	2970.54	3593.3	4601.09	2885.19	2494.85	3737.32					2954.95	1.02714	0.785131	2833.34	3581.37	4212.3	2481.78	3373.59	4749.5	2829.69	4086.38	4073.88
107	p27/KIP1(C-term)_R_V	GBL 9124352_2021-04-13_500PMT_114R_p27KIP1_Ab107_A1.gpr	CDKN1B	P46527	19807.4	21310	22579.9	22181	23189.6	23311.4	21573.4	24124	27182.7	19094.6	20032.1	19565.4					21995.9	24999.5	25524.2	20643.9	21494.3	23674.2	19650.9	21321.5	22858.5	24589	21339.7	21521.5	23788.2					22617.1	1.02824	0.477974	19805.4	20242.9	24748.9	21965.4	20043.3	24132.7	17088.4	19182.6	20855.6
171	cleaved Caspase-7_R_V	GBL 9124195_2021-04-14_500PMT_169R_Cleaved Caspase7_Ab171_A1.gpr	CASP7	P55210	12202.1	14115.3	12486	16293.6	14463.9	12170.1	14152.1	8387.74	15816.3	10849.7	16175.2	12045.2					13263.1	16203.8	15913	14490.9	11624.9	10942.6	12440	13519.6	11206.5	14201.5	16066.2	13592.2	13527.4					13644.1	1.02872	0.663826	11067.1	12179.8	11440.3	10567.1	10343.4	8292.85	10782.5	6415.08	2502.1
65	p-EGFR(Y1148)_R_V	GBL 9124411_2021-04-12_550PMT_73R_pEGFRY1148_Ab65_A1.gpr	EGFR	P00533	13004.8	14652.3	13499.3	13901.1	15028	15156.4	16428.9	15642.1	15328.7	14341.1	12281.8	12810.1					14339.5	16458.8	15536.9	16958	12212.4	12409.4	12378.2	14259.3	12779.1	18086.1	14072.9	14698.5	17439.2					14774.1	1.0303	0.54786	13589.6	13838.3	16863.8	14614.4	13370.1	17269.6	14094.1	14665.8	17491.2
331	PFKFB3 (C-terminal)_R_V	GBL 9124172_2021-04-26_460PMT_234R_PFKFB3_Ab331_A1.gpr	PFKFB1,PFKFB2,PFKFB3,PFKFB4	P16118,O60825,Q16875,Q16877	31863.8	31065.7	30741.7	33456.5	30835.2	29524	30186.8	28801.4	27351.5	30866.3	29631.1	29181.7					30292.1	31583.2	31907.3	35734.9	32570.6	28794.5	33837.1	29507	29435.9	31642.6	29140.6	28079.7	32684.9					31243.2	1.0314	0.250835	24361	27848.1	29790.3	24241.6	22592.3	27116.4	23758.8	24951.6	30323.6
93	MEK1_R_V	GBL 9124341_2021-04-13_550PMT_103R_MEK1_Ab93_A1.gpr	MAP2K1	Q02750	15643.9	14612.2	15468.5	14267.3	13894.9	16300.1	17070.9	17822.2	19110.9	17171	17695.6	16147.8					16267.1	15973.7	16565.3	19226.4	12691	15110.9	18458.4	16258.9	15047.1	19158.3	16799.6	16897.2	19862.5					16837.4	1.03506	0.457369	15039.9	18646	20479.1	17556.7	17220.4	20199.3	14333.5	15651.1	16665.1
128	PIAS1_R_V	GBL 9124377_2021-04-13_550PMT_137R_PIAS1_Ab128_A1.gpr	PIAS1	O75925	28968	30197.3	30126.2	29849.5	30254.4	30924.4	35333	31826.6	27410.3	28711.4	29720.7	29517.2					30236.6	31880.3	33016.8	35220.5	25311	29087.7	30243.6	30912.2	33335.3	35209.5	30675.2	32792.2	30836.8					31543.4	1.04322	0.192833	29208.2	29311.8	32049.2	31460.6	27876.4	35903.6	26967.3	32743.6	34104.8
159	p-Stat6(Y641)_R_V	GBL 9124189_2021-04-14_500PMT_164R_pStat6Y641_Ab159_A1.gpr	STAT6	P42226	16576.1	18530.6	12418.2	10107.2	12123.3	8918.69	9272.63	10599.3	11919.7	7533.8	15146.3	9798.6					11912	15355.5	14310.5	12945.9	14478.2	11014	11109.4	12226.2	11390.4	12058.8	12014.2	10994.7	11627.8					12460.5	1.04604	0.608644	10528.9	9872.63	12242.9	9384.7	11324.6	11147.3	10814.8	11220	12130.2
337	GLDC_R_V	GBL 9124175_2021-04-16_500PMT_237R_GLDC_Ab337_A1.gpr	GLDC	P23378	16221.9	14844.1	14059.3	15587.7	10437.4	11066.5	12957.8	14069.2	11730.8	14288.8	11364.5	11716.6					13195.4	15335.6	13878.7	16523.2	12678.3	10995	12745.2	13644.8	14113.6	15238.4	13160.7	11717.1	16898.9					13910.8	1.05422	0.357877	10846.6	12372.6	13962	12512	13268.2	13406.4	10666.6	13430.8	15019
365	HIF-1a_R_V	GBL 9124597_2021-04-17_500PMT_255R_HIF1a_Ab365_A1.gpr	HIF1A	Q16665	13727.1	13439.5	14874	14903.4	12897.3	13637.8	12856.4	14578.7	13282.6	11838.5	12900.4	14922.2					13654.8	15271.5	15269.3	16547.1	13466.1	13560.3	7042.56	16200	13636.2	15073	14459.9	14830.4	17491					14403.9	1.05486	0.370711	18070.3	17443.6	18805.4	16937.7	17372.4	15410.8	12111.8	9238.79	16665.7
364	HER2/ErbB2_R_V	GBL 9124596_2021-04-16_550PMT_254R_HER2cErbB2P185_Ab364_A1.gpr	ERBB2	P04626	14481.8	9688.38	9469.89	13587.2	9882.86	7527.5	11080.2	11402.6	7494.8	10414.4	9580.65	10381.5					10416	13628	10756	15140.1	9871.88	8818.84	10681.1	11439.3	12824.7	11838.1	10005.8	8287.03	9984.96					11106.3	1.06628	0.414656	11492.2	9800.05	9789.73	9299.12	10117.7	9383.63	12453	10882.4	10762.7
39	N-Cadherin_R_V	GBL 9124334_2021-04-21_550PMT_96R_CadherinN_Ab39_A1.gpr	CDH2	P19022	32286.5	28791.9	29518.6	26129.3	31438.3	28547.2	28103.7	28815.5	28424.9	27344	26915.8	23112.4					28285.7	32171.2	29144	39510.2	33226.2	27036.1	26522.6	27985.5	30742.3	32530.4	29284.4	26948.5	28076.4					30264.8	1.06997	0.13608	26776.2	27785.5	28520.3	27634.3	32309.7	30148.4	26989	26037.6	26839.1
80	p-HER3/ErbB3(Y1197)_R_V	GBL 9124327_2021-04-12_550PMT_89R_pHER3ErbB3Y1197_Ab80_A1.gpr	ERBB3	P21860	9543.44	9695.08	10572.4	9620.82	10818.9	9932.36	9470.6	9968.03	9478.1	10129.9	9668.7	8143.67					9753.5	10684.6	11528.2	12486.3	7271.9	8578.29	12152.8	8550.15	9830.29	12208.1	10503.9	9881.55	12064.6					10478.4	1.07432	0.190525	9775.93	9546.65	12763.4	9604.72	11370.4	15113.3	10111.4	10315.4	12432.4
121	p-PDGFRa(Y754)_R_V	GBL 9124373_2021-04-13_550PMT_133R_pPDGFRalphaY754_Ab121_A1.gpr	PDGFRA	P16234	30061.3	32098.3	34896.2	32034.7	31893.4	31382.6	28521.5	36309.3	37036.1	28763.5	33032.4	31200.5					32269.1	36948.4	37252.6	37329.2	26563.5	31888.9	36043.9	35232.6	37593.7	38266.4	32995.5	35267	36586.8					35164	1.08971	0.0283973	32979.3	37581	32081.9	32987.3	33896.8	37593.7	29488.1	31726.4	33470.3
218	Stat3_R_V	GBL 9124310_2021-04-15_460PMT_184R_Stat3_Ab218_A1.gpr	STAT3	P40763	38191.6	39207	35132.3	22489.4	37957.5	34258.3	35132.4	36780	32277.8	30582.1	32528.9	36192					34227.4	37054.5	36662.4	43376	36276	37627.4	38621.8	35832.7	39817.3	41853.3	30054.1	37036.3	35021.5					37436.1	1.09375	0.0629065	28743.7	32421.2	30146.1	32015.8	25151.7	31488.1	29673.1	30515.6	31108.4
25	p-Axl(Y702)_R_V	GBL 9124365_2021-04-21_550PMT_126R_pAxlY702_Ab25_A1.gpr	AXL	P30530	29219.3	30718	26020.6	23880.3	23505.6	24179.8	31445.5	33461.7	29589.5	22037	25957.1	17072					26423.9	32178.8	29335.1	35817.9	25528.7	24573.4	30209	28623.4	27316.5	29899	26752.6	29682.8	27655.8					28964.4	1.09615	0.129496	25291	24179.9	28378.1	25793.6	24572.3	28047.1	21214.3	23580.6	29081.5
345	FBXO11_R_V	GBL 9124585_2021-04-16_500PMT_243R_FBXO11_Ab345_A1.gpr	FBXO11	Q86XK2	9974.9	6840.06	12144.7	8701.48	10148.4	10655.9	9190.07	11511	11592.5	10176.6	8315.18	10965.1					10018	11318.1	9377.78	14058.5	11180.6	10721.2	9337.72	11865	12186.3	11748	11184.5	9136.87	10282.1					11033	1.10132	0.105474	11290.2	8530.71	10559.4	11121.3	11117.8	10732.8	10599.9	10143.7	11699.1
166	Vimentin_R_V	GBL 9124554_2021-04-21_500PMT_333R_Vimentin_Ab166_A1.gpr	VIM	P08670	22789.6	25402.3	25402.6	21739.5	25223.1	27009.7	23614.1	26601.4	29505.8	22862.6	25838.9	21458.6					24787.4	25254.5	28834.7	29941.2	23236.1	25967.4	23674.3	29630	29883.5	31527.3	29588.8	28199.6	28014.8					27812.7	1.12205	0.00774578	23579.2	27025.3	28339.6	27234	27856	25447	25373.2	23052.4	22998.3
206	Cyclin C_R_V	GBL 9124541_2021-04-19_500PMT_320R_CyclinC_Ab206_A1.gpr	CCNC	P24863	21688.6	21082.6	23124.6	16322.7	23935.6	23548.6	22823.9	19937.7	24577.2	19930.5	21478.7	20791.8					21603.5	25116.5	25021.6	29822.5	17292.6	20207.2	23947.1	22155.1	24639.6	29334.8	22192.2	23920.1	27569.3					24268.2	1.12334	0.043365	22505.4	16956.5	21983.9	19668.5	25776.4	30789	19148.8	21282.7	22694.3
155	p-Stat4(Y693)_R_V	GBL 9124186_2021-04-14_500PMT_161R_pStat4Y693_Ab155_A1.gpr	STAT4	Q14765	10509.5	13789.8	11006.1	1087.97	11554.6	6789.8	6803.8	12516.2	8175.08	8985.9	14832.2	11214.7					9772.15	15642.6	13762.9	8331.3	13211.9	11639	7333.31	12884.2	12435.3	8419.58	11908.4	10123.7	6586.72					11023.2	1.12803	0.365517	10884.3	7410.23	7763.27	8421.26	5940.58	9272.46	6631.24	8699.46	4378.67
164	p-Tuberin/TSC2(T1462)_R_V	GBL 9124190_2021-04-14_500PMT_165R_pTuberinTSC2R1462_Ab164_A1.gpr	TSC2	P49815	7590.52	12570	10765.6	4130.39	7721.3	7178.8	3710.02	4538.93	7945.45	6244.8	10228.3	6641.75					7438.82	9767.53	10381.4	9240.9	8805.75	7664.79	4187.09	9060.74	7151.92	8144.3	10139.3	8306.84	7852.36					8391.91	1.12812	0.312811	8595.58	5559.68	10233.8	4311.5	4955.54	2745.65	6431.06	8396.64	4553.86
438	p62/SQSTM1_R_V	GBL 9124144_2021-04-19_500PMT_306R_p62SQSTM_Ab438_A1.gpr	SQSTM1	Q13501	9643.33	8826.62	8913.38	9575.01	12774.7	9793.02	12935.2	8732.48	11384.9	11333.2	5406.67	6955.47					9689.5	12607.5	12713.7	14081.2	8206.27	10367.8	9672.71	11992.5	9564.22	13715.2	8287.22	9320.11	11407.5					10994.7	1.1347	0.147046	10584.4	8068.74	11703.8	9040.32	12056.5	11061.8	7547.01	7347.5	7666.69
426	PRAS40_R_V	GBL 9124709_2021-04-17_500PMT_286R_PRAS40_Ab426_A1.gpr	AKT1S1	Q96B36	22443.2	25552.1	28615.2	22034.4	22433.7	29526.7	22691	23712.5	25709.1	24310.9	25752.6	26637.9					24951.6	27226.9	26487.2	28464.8	28349.8	25436.6	31221.8	25637.7	26747.1	32036.2	27654	28559.5	33366.8					28432.4	1.1395	0.00251599	26839.7	23869.6	31864.4	26043.7	29560.6	37473.7	28515.4	33493.9	34365.3
157	p-Stat5(Y694)_R_V	GBL 9124187_2021-04-14_500PMT_162R_pStat5Y694_Ab157_A1.gpr	STAT5A	P42229	16300.5	20211.3	22629.1	20191.7	20522.5	14572.8	15577.4	21024.4	17359.1	15524.3	21823.3	20574.4					18859.2	24557.9	23795.8	21650.2	18034.3	24541.4	20402.1	23277.5	21852.4	20146.5	23735	21642.3	17767.3					21783.5	1.15506	0.0111668	17782.1	20543.4	21055.7	20101	22073.8	19899.1	18111.3	16668.8	15804
26	Bad_R_V	GBL 9124275_2021-04-09_550PMT_37R_Bad_Ab26_A1.gpr	BAD	Q92934	3695.43	3807.85	4713.21	3212.25	3464.95	5177.74	3540.86	4475.49	5022.61	3157.56	4036.83	5661.69					4163.87	3660.12	4532.92	4591.58	3762.77	4446.96	4825.59	5149.14	5816.45	5941.32	4756.86	5445.07	6182.17					4925.91	1.18301	0.0328266	4985.99	5498.75	7791.85	6304.97	6047.6	7166.42	5579.98	4799.2	6223.87
178	SOX9_R_V	GBL 9124153_2021-04-19_500PMT_315R_SOX9_Ab178_A1.gpr	SOX9	P48436	7783.88	11830.5	13008.7	6626.54	10209.6	8383.87	10551.2	10314.6	11762.9	9437.31	9942.54	9661.51					9959.42	12395.9	11399.4	14523.7	7260.59	11106.8	10930.2	11290	11842	14528.1	8414.33	13839.7	13957.8					11790.7	1.18387	0.0407945	12953.4	10564.3	14403.5	14072.1	14685.1	17624.1	16270.2	13086.6	17769.7
371	p-IKK a/b (Ser176/180)_R_V	GBL 9124702_2021-04-16_550PMT_280R_pIKKabS176S180_Ab371_A1.gpr	CHUK	O15111	15627.9	13945.9	12091.1	17718.9	16993.3	11559.8	15535.8	18067.7	13396.4	17969.2	15432.5	13476.2	13888.3	15424	15666.6	15626	15151.2	12866.8	7281.26	7546.17	10071.4	3394.51	6369.14	13431.9	10699.2	6235.02	11153.9	8135.85	6239.64	9231.42	6611.69	10122.1	8509.79	8618.74	0.568848	0.000773266	10148.9	7377.82	3789.01	11695.8	6074.02	8435.69	8290.88	6859.61	5171.77
77	p-HER2/ErbB2(Y1248)_R_V	GBL 9124324_2021-04-12_550PMT_86R_pHER2ErbB2Y1248_Ab77_A1.gpr	ERBB2	P04626	6569.23	6280.05	7119.97	6593.79	6510.66	5585.06	6996.17	6583.7	6322.8	6754.48	6557.05	3851.3	6656.41	6229.84	6634.22	5720.94	6310.35	6173.99	5133.84	4523.93	3881.71	3787.85	3721.26	4508.48	3791.74	3780.94	6043.51	4280.46	3270.72	5277.25	3796.94	4027.06	4531.56	4408.2	0.698567	0.00423041	4553.9	4761.42	3910.25	4337	4483.31	2767.24	5839.86	4784.71	3300.25
225	Sin3b_R_V	GBL 9124480_2021-04-16_550PMT_201R_Sin3b_Ab225_A1.gpr	SIN3B	O75182	34118.3	32134.9	26253.7	34898.3	27826.1	25912.8	36044.3	28472.5	28262.7	31401.2	28934.9	26247.1	30835.6	29545.7	30926.5	28861.1	30042.2	24255	20319.9	18847.5	16395.8	14090.6	15068.7	25230.4	21439.6	19293.6	24162.1	19048.9	14515.3	21140.8	15185	21987.9	19242.1	19389	0.64539	0.00358011	22085.3	18927.3	17297.2	22967.6	20394.8	16372	25274	19449.5	16349.9
72	FoxO1_R_V	GBL 9124322_2021-04-12_550PMT_85R_FoxO1_Ab72_A1.gpr	FOXO1	Q12778	24434.9	20791.4	17417.2	22608.6	21707.8	13835.9	21433.9	20980.4	19189.1	23058	20550	15026.8	20881.2	19384.1	20534.4	19544.9	20086.2	19832.6	17437.1	12121.5	14896.9	13472.1	10422.9	14783.5	12627.7	11807.7	15821.8	12188.4	10591.6	16463.7	12930.6	13073	12867.3	13833.7	0.688716	0.00272871	15562.7	12427.1	12424.3	14948.2	13146	13340.1	16200.3	13143.1	12835.6
342	PKM1/2_R_V	GBL 9124584_2021-04-16_550PMT_242R_PKM12_Ab342_A1.gpr	PKM	P14618	1	484.046	8369.92	1	3596.55	7728.82	367.603	4745.07	11285.9	3631.07	5287.28	10297	2951.66	3775.46	5466.2	6405.11	4649.61	2707.25	8690.13	9595.9	6618.77	9635.87	11388	7779.73	13828.4	14647.1	11101.1	9298.26	14305.9	6997.76	9214.21	12085.1	11568.4	9966.36	2.14349	0.0118808	9032.56	6570.06	10786.8	5303.04	11530.6	12305.7	9056.63	8120.77	14439.9
136	SerpinA1_R_V	GBL 9124223_2021-04-13_550PMT_144R_SerpinA1_Ab136_A1.gpr	SERPINA1	P01009	46674.2	52393.2	45281.3	50882.5	50373.6	43483.1	46797.6	48007.4	46539.9	46018.6	43773.6	37161.7	48116.2	48246.4	47115	42318	46448.9	41667.6	35241.9	28793.1	33816.2	30259	25099.5	43012.6	34944.9	36977.9	33116.8	32491.7	29194.1	35234.2	29724.9	38311.8	31600.9	33717.9	0.725915	0.00224225	32484.1	32359.7	30323.6	32857.9	28956.3	32657.9	32352.5	32723.9	31878.5
158	Stat6_R_V	GBL 9124188_2021-04-14_500PMT_163R_Stat6_Ab158_A1.gpr	STAT6	P42226	12233.1	9156.13	12807.7	10434.5	13016.5	13279.5	8272.69	11598.2	11886.9	8219.92	16078	14378.5	11399	12243.5	10585.9	12892.1	11780.1	13423.7	16356.4	15726.6	15546.8	14962.1	11731.5	13952.4	13611.7	14171.3	14654.2	17423.4	11982.9	15168.9	14080.1	13911.8	14686.8	14461.9	1.22765	0.00631922	13032	15252.1	15630.1	13684.4	15419.3	16192.5	13371.7	13459.3	13017.5
338	GLS1_R_V	GBL 9124176_2021-04-26_460PMT_238R_GLS1_Ab338_A1.gpr	GLS	O94925	18368.4	17783.8	13385.4	17264.8	16905.4	13253.1	16066.5	15556.5	12663.8	16136.8	14616.6	11880	16512.5	15807.8	14762.2	14211.2	15323.4	14917.9	10216	11154.1	12730.5	9863.14	10532.1	11680.1	10471.1	11339.9	11641.9	10472.9	11034.2	12096	11041.9	11163.7	11049.7	11337.8	0.739901	0.00163292	10440.4	11677.1	11558.7	11301.9	9692.46	11173.7	10764.6	12128.9	12500.9
41	Caspase-3_R_V	GBL 9124472_2021-04-09_550PMT_55R_Caspase3_Ab41_A1.gpr	CASP3	P42574	39806.1	39576.5	31415.8	45772.8	34514.8	28108.5	44317.5	39147.4	31244.8	38795.7	36061.6	30818	36932.8	36132.1	38236.6	35225.1	36631.6	27025.8	23904.8	20139.1	21648.3	18749	18609.3	22891.6	18239.6	19320.7	22480.4	15459	16518.5	23689.9	19668.9	20150.6	18152.6	20415.5	0.557319	0.000107959	23492.4	18368.5	18022.6	24384.9	18508	15632.8	24804.5	17669.3	18397.1
238	p-Rb(S780)_R_V	GBL 9124482_2021-04-16_550PMT_203R_pRbS780_Ab238_A1.gpr	RB1	P06400	44767.3	43292.3	42716.6	46858	41578.8	33130.1	45184.2	42676.1	36979.1	39214.2	39205.9	35583.5	43592.1	40522.3	41613.1	38001.2	40932.2	37342.3	28744.2	24409.1	27688.8	25061.4	18791.2	29023.3	30077.7	24114.5	31768.2	25056	20186.8	30165.2	23847.1	27738.5	25670.3	26855.3	0.656092	0.000251467	30078.4	27617.7	22165.5	29633.3	27125.7	25380.9	30482.8	25897.2	20983.8
114	p53_R_V	GBL 9124359_2021-04-13_550PMT_121R_p53_Ab114_A1.gpr	TP53	P04637	14587.6	13685.7	10894.4	16982.7	13258.8	11318.7	15130.6	15691.3	12765.5	12313.1	13514.4	7698.6	13055.9	13853.4	14529.1	11175.4	13153.4	10537.4	8606.5	10115.5	6992.21	6457.11	7866.34	8996.33	8065.13	9818.73	8528.06	8301.43	8603.37	9753.13	7105.22	8960.06	8477.62	8574.01	0.651845	0.00291668	8889.76	8653.23	9213.79	7516.87	9014.3	8083.4	8339.16	7594.84	7591.8
1	14-3-3zeta,gamma,eta_R_V	GBL 9124458_2021-04-22_550PMT_19R_1433ZetaGammaEta_Ab1_A1.gpr	YWHAZ	P63104	9462.4	10898.8	4153.67	7399.93	6548.16	5308.22	7976.78	8109.8	5495.7	6034.99	4785.02	3979.99	8171.61	6418.77	7194.1	4933.33	6679.45	5817.7	3981.85	4338.25	9941.65	752.02	63.0075	4495.3	3196.52	3276.79	6575.96	4949.36	3157.19	4712.6	3585.56	3656.2	4894.17	4212.13	0.63061	0.0278038	3474.8	3295.87	1218.11	6316.96	5945.32	3311.47	5931.29	5386.02	1991.56
94	p-MEK1/2(S217/221)_R_V	GBL 9124342_2021-04-13_550PMT_104R_pMEK12S217S221_Ab94_A1.gpr	MAP2K1, MAP2K2	Q02750, P36507	33029.9	30072.9	28600.6	32894.7	31366.2	25605.1	35545.4	33935.1	29978.7	33650.8	34996.2	26208.3	30567.8	29955.3	33153.1	31618.4	31323.7	24159.8	20259.5	16270.2	20532.1	17031.6	14571.2	21332.2	19220.5	16078.2	23785.2	17108.5	13304.8	20229.8	17378.3	18876.9	18066.1	18637.8	0.595007	1.10635e-05	19419	17249.1	18760.5	17804.8	17632	15774.5	18297.3	16388.2	18235.4
286	PI3Kp85_R_V	GBL 9124493_2021-04-15_550PMT_214R_PI3Kp85_Ab286_A1.gpr	PIK3R1,	P27986,	24021.1	21078.6	19694.2	23473.3	19842	16984.8	23456.5	20055.2	17103.5	20992.2	20230.8	16693.6	21598	20100	20205.1	19305.5	20302.2	17246.9	13977.7	13919.8	13529.5	12728.2	12364.1	16237.5	14275.8	13952.9	16581.2	13464.2	12207.3	15048.1	12874	14822.1	14084.2	14207.1	0.699783	0.000111054	15084.4	12996	12044.6	16367.1	13192.6	13449.6	14600.4	15244.8	12199.4
151	p-Stat2(Y690)_R_V	GBL 9124236_2021-04-14_500PMT_155R_pStat2Y690_Ab151_A1.gpr	STAT2	P52630	11062.4	14108.5	11706.9	13488.2	14016	11959.9	9438.58	9271.61	9606.96	8807.66	13759.9	10023.6	12292.6	13154.7	9439.05	10863.7	11437.5	9595.31	6502.07	5853.4	7128.5	6529.13	4988.36	9969.14	7020.93	7996.98	9383.28	1912.62	5731.6	7316.93	6215.33	8329.02	5675.83	6884.28	0.601903	0.00507127	8291.6	7472.42	5781.28	7265.09	5401.52	6227.64	7876.3	6542.03	5639.72
266	Integrina4_R_V	GBL 9124486_2021-04-15_550PMT_207R_Integrina4_Ab266_A1.gpr	ITGA4	P13612	47090.6	41579.3	41153.9	45096.8	42128.7	35074.6	39561.5	42439.8	34611.7	40913.5	39757.7	29804.8	43274.6	40766.7	38871	36825.3	39934.4	34114.4	28749.8	24506	27078	23805.7	19961.8	33646.9	29548.3	23601.8	31817.4	27068.5	21455.3	29123.4	23615.1	28932.3	26780.4	27112.8	0.678934	0.000495587	29033.9	25602.6	24370.7	29844.4	27520.9	24181	28170.5	25195.2	21469.3
105	p-p27(T187)_R_V	GBL 9124350_2021-04-13_550PMT_112R_pp27T187_Ab105_A1.gpr	CDKN1B	P46527	45654.1	44917	40005.8	41052	40428.1	37097.2	41523.9	34697.5	39574.2	40018.7	39665.6	36579.4	43525.7	39525.8	38598.5	38754.6	40101.1	40552.5	30369.6	26022.8	33817.2	28910.9	25165.7	36875.8	32351.8	24837.7	37105.1	26422	26744.3	32315	29297.9	31355.1	30090.5	30764.6	0.767175	0.00110209	34170.7	31840.5	31273.3	31028.1	27082.1	30327.5	29240.1	27848.2	27568.6
237	p-Rb(S807/811)_R_V	GBL 9124481_2021-04-16_550PMT_202R_pRbS807S811_Ab237_A1.gpr	RB1	P06400	41885.8	38203.9	41738.4	38660.2	36900.8	30927.9	44586.1	42131.5	38461.8	39755	35525.8	33404.1	40609.4	35496.3	41726.5	36228.3	38515.1	34932.4	30128.8	22778.1	24464.9	22179.2	17302.2	31791	31037.4	21743.8	33224.8	27254.3	21432.1	29279.8	21315.4	28190.7	27303.8	26522.4	0.688623	0.002413	31753.5	25399.1	21039.8	32482.2	28567.6	21125.6	32047.1	27061.8	18330.2
AB_ID	AB_name	Slide_file	Gene_ID	Swiss_ID	YZ_1_Control1	YZ_1_Control1	YZ_1_Control1	YZ_2_Control2	YZ_2_Control2	YZ_2_Control2	YZ_3_Control3	YZ_3_Control3	YZ_3_Control3	YZ_4_Control4	YZ_4_Control4	YZ_4_Control4						YZ_5_DMSO10min1	YZ_5_DMSO10min1	YZ_5_DMSO10min1	YZ_6_DMSO10min3	YZ_6_DMSO10min3	YZ_6_DMSO10min3	YZ_7_DMSO10min3	YZ_7_DMSO10min3	YZ_7_DMSO10min3	YZ_8_DMSO10min4	YZ_8_DMSO10min4	YZ_8_DMSO10min4								YZ_10_DMSO30min2	YZ_10_DMSO30min2	YZ_10_DMSO30min2	YZ_11_DMSO30min3	YZ_11_DMSO30min3	YZ_11_DMSO30min3	YZ_12_DMSO30min4	YZ_12_DMSO30min4	YZ_12_DMSO30min4
[truncated: 12 more columns]

## Sheet: Norm
	AB_name	Slide_file	Gene_ID	Swiss_ID	YZ_1 _861.1	YZ_1 _861.2	YZ_1 _861.3	YZ_2_862.1	YZ_2_862.2	YZ_2_862.3	YZ_3_863.1	YZ_3_863.2	YZ_3_863.3	YZ_4_864.1	YZ_4_864.2	YZ_4_864.3	AVE (0 min)	YZ_5_865.1	YZ_5_865.2	YZ_5_865.3	YZ_6_866.1	YZ_6_866.2	YZ_6_866.3	YZ_7_867.1	YZ_7_867.2	YZ_7_867.3	YZ_8_868.1	YZ_8_868.2	YZ_8_868.3	AVE (10 min)	Fold Increase	p	YZ_10_870.1	YZ_10_870.2	YZ_10_870.3	YZ_11_871.1	YZ_11_871.2	YZ_11_871.3	YZ_12_872.1	YZ_12_872.2	YZ_12_872.3	YZ_9_869.1	YZ_9_869.2	YZ_9_869.3	AVE (30 min)	Fold Increase	p	Fold (30 min/10 min)	p
216	p-c-Fos(S32)_R_V	GBL 9124629_2021-04-22_500PMT_346R_pcFosS32_Ab216_A1.gpr	FOS	P01100	8337.95	7892.16	2422.28	10437.6	8213.89	2923.44	6722.11	5443.66	1883.95	12719.2	9841.1	6957.67	6982.92	1713.7	1	1	1	1	1	1	1	1	1	1	1	143.725	0.0205824	1.78484e-05	1	5270.83	1	3101.28	4036.02	1	2078.36	1	1	1	177.201	1	1222.56	0.175078	6.84034e-05	8.50623	0.0815473
8	p-ALK(Y1586)_R_V	GBL 9124262_2021-04-09_550PMT_24R_pALKY1586_Ab8_A1.gpr	ALK	Q9UM73	4846.74	3185.26	2097.95	4591.84	3050.82	1917.64	3823.11	3114.75	2065.25	3937.76	2887.97	2516.57	3169.64	1189.07	792.265	1	1260.49	923.896	1	1823.46	836.069	1	1410.79	975.456	1	767.957	0.242285	7.93774e-07	1540.94	987.62	413.87	1445.88	761.721	105.192	1542.07	639.397	1	2004.03	1181.42	26.6375	887.482	0.279995	1.7499e-06	1.15564	0.657323
48	p-Chk1(S345)_R_V	GBL 9124401_2021-04-12_550PMT_63R_pChk1S345_Ab48_A1.gpr	CHEK1	O14757	5536.86	4829.81	4555.46	5297.03	4487.45	3441.23	6658.79	5500.53	4762.97	6064.15	5039.72	3487.38	4971.78	3660.08	1571.7	1190.91	1352.91	1462.22	1085.45	2419.06	1200.75	1718.54	2193.27	2374.25	981.835	1767.58	0.355522	9.02369e-09	2592.01	2302.36	2439.11	3668.31	2385.27	2268.33	2649.49	1884.18	1551.04	3560.53	2505.8	2258.33	2505.4	0.503923	3.65266e-07	1.41742	0.0165413
61	EGFR_R_V	GBL 9124407_2021-04-12_550PMT_69R_EGFR_Ab61_A1.gpr	EGFR	P00533	7307.49	5844.42	5427.64	7242.76	6339.76	4768.14	7981.6	6615.99	5408.14	7216.2	6514.35	3247.45	6159.49	3790.38	2115.71	2819.16	1562.82	2544.03	2572.04	3176.89	2887.03	3423.77	3757.17	2596.87	2537.11	2815.25	0.457058	6.08586e-07	3659.19	3654.62	3476.71	3133.7	3139.54	2627.19	3343.44	2933.53	3161.94	5043.48	3907.97	3372.52	3454.49	0.560839	8.73924e-06	1.22706	0.0210897
33	p-Bcl2(S70)_R_V	GBL 9124462_2021-04-09_550PMT_43R_pBcl2S70_Ab33_A1.gpr	BCL2	P10415	16904.7	16104	16439.5	21404.1	19429.3	18262.2	24131.7	21667.2	21936.2	21563.1	21988.7	20061.7	19991	8634.2	7172.42	6506.02	8256.51	6977.22	6503.81	9848	10106.2	10939	12390.1	10635.5	11856.3	9152.11	0.45781	1.96549e-10	17417.7	15982.3	14127.4	19207.9	14971.2	13146.5	16983.9	15185.3	13988.8	18865.7	15231.5	13675.1	15731.9	0.78695	0.000188906	1.71894	7.91442e-08
198	ASH2_R_V	GBL 9124155_2021-04-19_500PMT_317R_ASH2_Ab198_A1.gpr	ASH2L	Q9UBL3	22214.2	20037.7	16583.9	19703.5	21011	13574	20523.8	17178.4	15151.5	21099.9	14253.6	12216.1	17795.6	14296.7	9549.9	3756.07	10687.8	8225.45	4078.41	12825.4	8914.76	5129.25	10019.9	5675.29	5769.53	8244.03	0.463262	6.88886e-07	10626.5	3172.64	4754.18	9420.24	8442.92	7623.41	6099.18	3913.46	6228.26	12227	6715.15	4623.5	6987.2	0.392636	2.76982e-08	0.847547	0.334746
88	p-Jak1(Y1022/1023)_R_V	GBL 9124333_2021-04-12_550PMT_95R_pJak1Y1022Y1023_Ab88_A1.gpr	JAK1	P23458	10012	10700	9973.96	11798.5	12461	10261.4	12374.1	11256.1	9566.37	13772.2	11215	8914.4	11025.4	5633.62	3354.39	6921.33	5088.81	5520.54	5191.81	4460.68	4028.72	5299.88	5821.12	5488.23	5070.46	5156.63	0.467704	2.15877e-10	6997.88	7043.21	6364.78	5674.69	8162.62	5527.29	8361.84	7592.32	5325.95	10066.1	7742.19	5766.55	7052.12	0.639624	6.1494e-07	1.36758	0.000987999
133	RANKL_R_V	GBL 9124221_2021-04-13_550PMT_142R_RANKL_Ab133_A1.gpr	TNFSF11	O14788	53616.7	52234	44054.2	47713.4	49752.8	38656.6	50497.5	47281.3	34242	52593.4	49892.5	34276.6	46234.2	38257.3	18576.4	25864.6	23873.2	15030.6	22548.6	23734	17994.1	23942.1	22509.2	17302	17552.6	22265.4	0.481578	8.98259e-09	18368.3	17542.5	14985	19796	14977.7	17474.9	19112.8	16887.4	18492.7	21216.8	18755.7	20440.7	18170.9	0.393018	6.42252e-09	0.816104	0.0444554
54	c-Met_R_V	GBL 9124405_2021-04-12_550PMT_67R_cMet_Ab54_A1.gpr	MET	P08581	17055.7	15654.9	13358.9	18849.1	14431.9	13352.5	20419.7	16125.5	13839.6	14849.5	14750.8	11927.4	15384.6	11195.5	8078.77	6482.97	7165.68	7020.92	4647.43	10152.2	7250.82	6230.34	9234.76	7362.06	5084.81	7492.19	0.486992	1.74841e-08	10029.3	8922.9	7115.78	12108.9	9686.6	8145.31	12065.1	9822.91	7158.37	12150.8	7230.5	7080.62	9293.09	0.60405	1.20607e-06	1.24037	0.0359391
70	FGFR1_R_V	GBL 9124321_2021-04-12_550PMT_84R_FGFR1_Ab70_A1.gpr	FGFR1	P11362	12407.2	10850.6	9244.45	12799.5	9196.81	9755.25	11874	10992.1	9821.8	13948.5	11540.4	8183.14	10884.5	8104.72	5841.03	4433.96	5833.71	4629.21	4064.76	6382.86	4792.12	4111.75	6405.76	4397.54	4810.64	5317.34	0.488524	1.32316e-08	6888.25	6209.42	5952.31	6346.27	6108.84	7330.17	6671.04	5852.79	5683.6	8469.06	6616.72	6174.74	6525.27	0.599501	6.807e-07	1.22717	0.00918474
44	p-Caveolin-1(Y14)_R_V	GBL 9124400_2021-04-12_550PMT_62R_pCaveolin1Y14_Ab44_A1.gpr	CAV1	Q03135	9273.76	8182.39	8080.24	8866.55	8074.81	7294.9	10465.6	6834.55	7536.73	9063.87	7481.62	4544.19	7974.93	6777.71	4691.14	3453.65	4264.24	3633.84	2416.98	4801.98	3973.95	3673.51	5356.85	4073.96	1799.68	4076.46	0.511159	7.25907e-07	5126.07	3930.1	2686.38	5449.45	4869.04	4308.83	5280.12	4313.09	3421.05	6339.22	5527.1	3780.32	4585.9	0.575039	2.5244e-06	1.12497	0.299945
13	p-AMPKb1(S108)_R_V	GBL 9124266_2021-04-09_550PMT_28R_pAMPKb1S108_Ab13_A1.gpr	PRKAB1	Q9Y478	9142.71	7952.1	7349.52	8922.79	8053.49	7409.81	8436.14	7631.19	6951.04	8096.06	7381.53	7451.1	7898.12	5170.36	4589.3	2150.53	5127.66	3574.14	1778.83	5262.58	5279.21	2996.22	5127.02	4537.75	3286.33	4073.33	0.515734	5.90615e-08	7137.63	6501.33	5070.63	6572.72	6583.83	4599.23	7007.26	6027.81	4430	7634.63	5542.96	4174.59	5940.22	0.752105	8.33211e-05	1.45832	0.00108128
359	c-Myc_R_V	GBL 9124593_2021-04-16_500PMT_251R_cMyc1123_Ab359_A1.gpr	MYC	P01106	11297.5	7878.1	9557.01	12018.2	9402.91	8809.16	11805.7	11137.7	9086.12	11781.3	8918.05	8514.26	10017.2	8290.89	6167.78	1126.35	7590.99	5749.15	709.223	8482.25	7045.77	855.768	8155.22	6922.37	2163.21	5271.58	0.526254	0.00022444	7906.88	7083.52	3495.64	7598.2	8462.88	5876.27	7749.66	8602.46	6747.9	8232.1	7007.86	2748.36	6792.64	0.678099	0.00013809	1.28854	0.165646
349	p-FAK (Tyr397)_R_V	GBL 9124586_2021-04-16_550PMT_244R_pFAKY397_Ab349_A1.gpr	PTK2	Q05397	17339.1	18329.4	16596.2	19625.2	17114.8	15012.2	18500.7	18006.3	15079.9	16773.8	15175.6	15357.7	16909.2	13488.4	7792.44	7070.56	10424.1	7947.49	3063.29	11746	10056.8	6879.82	12855.5	9148.11	6825.12	8941.47	0.528792	2.83888e-07	14036.2	6628.29	6966.37	9237.06	11100	6610.69	11179.4	9018.32	8916.32	11704.2	10504.7	8637.18	9544.88	0.564478	1.32376e-08	1.06748	0.580763
207	DRIP130_R_V	GBL 9124304_2021-04-14_500PMT_178R_DRIP130_Ab207_A1.gpr	MED23	Q9ULK4	11285.4	11347	9645.66	11153	11825.6	8145.74	10796.7	8099.65	8807.29	6848.81	12651.1	9515.61	10010.1	11752.1	6795.04	2499.68	6996.93	4930.28	1	9549.32	6312.03	801.447	8711.31	6296.65	1	5387.24	0.538178	0.00172463	6084.43	3221.45	1	5612.36	4261.55	1	4021.82	4681.46	1	8223.71	4353.21	1	3372	0.336858	1.35642e-06	0.625924	0.157039
41	Caspase-3_R_V	GBL 9124472_2021-04-09_550PMT_55R_Caspase3_Ab41_A1.gpr	CASP3	P42574	39806.1	39576.5	31415.8	45772.8	34514.8	28108.5	44317.5	39147.4	31244.8	38795.7	36061.6	30818	36631.6	27025.8	23904.8	20139.1	21648.3	18749	18609.3	22891.6	18239.6	19320.7	22480.4	15459	16518.5	20415.5	0.557319	7.74906e-08	23492.4	18368.5	18022.6	24384.9	18508	15632.8	24804.5	17669.3	18397.1	22112.8	21493.3	19200.8	20173.9	0.550724	7.22173e-08	0.988167	0.852271
66	p-EGFR(Y1173)_R_V	GBL 9124413_2021-04-12_550PMT_75R_pEGFRY1173_Ab66_A1.gpr	EGFR	P00533	16539.2	16702.3	14618.3	20735.4	16475.4	14572.1	17851.3	16763.5	14910.5	17522.2	17536.2	13769.8	16499.7	11035.3	9368.88	10360.9	8638.38	8701.33	7970.07	10743.8	9776.22	8612.13	11035.7	7177.29	7505.54	9243.79	0.56024	8.58133e-10	10854.7	10764.8	9517.57	12783.4	9472.75	8432.39	12088.6	10027.2	9194.56	12449	9424.3	8699.5	10309.1	0.624804	1.42602e-08	1.11524	0.0789661
170	ZO-1_R_V	GBL 9124194_2021-04-14_500PMT_168R_ZO1_Ab170_A1.gpr	TJP1	Q07157	10164	9550.85	8536.26	5880.64	9018.31	3468.66	3261.41	4730.99	4387.74	5499.07	8855.68	4204.52	6463.17	9902.09	7145.4	1	5972.27	3305	1	6249.7	2768.49	1	5768.89	2978.9	1	3674.56	0.568538	0.0324546	2525.36	2568.55	1053.73	5571.66	4275.77	1675.83	4816.47	2214.8	1907.49	8182.1	2412.47	1	3100.44	0.479708	0.00253288	0.843757	0.626539
371	p-IKK a/b (Ser176/180)_R_V	GBL 9124702_2021-04-16_550PMT_280R_pIKKabS176S180_Ab371_A1.gpr	CHUK	O15111	15627.9	13945.9	12091.1	17718.9	16993.3	11559.8	15535.8	18067.7	13396.4	17969.2	15432.5	13476.2	15151.2	12866.8	7281.26	7546.17	10071.4	3394.51	6369.14	13431.9	10699.2	6235.02	11153.9	8135.85	6239.64	8618.74	0.568848	6.98299e-06	10148.9	7377.82	3789.01	11695.8	6074.02	8435.69	8290.88	6859.61	5171.77	12456.9	9985.85	6775.86	8088.51	0.533852	4.71981e-07	0.938479	0.65055
269	Integrinb1_R_V	GBL 9124490_2021-04-15_550PMT_211R_Integrinb1_Ab269_A1.gpr	ITGB1	P05556	29942.4	28963.6	31620.3	30795.7	28540	26669.8	34411.1	30933.4	28871.6	31626.2	31526.4	28104.7	30167.1	21366.1	16112.5	11162.8	18015	15986.8	11350.9	22237.9	19170.5	16561	22701.1	18629.5	14573.4	17322.3	0.574211	1.08829e-08	28284.6	22489	19610.6	23041.1	21452.6	19356.2	23694.1	24195	20538.8	26604.5	21854.4	19017	22511.5	0.746227	3.16069e-07	1.29957	0.00117989
306	Caspase-3(Asp175)_R_V	GBL 9124158_2021-04-15_550PMT_220R_pCaspase3D175_Ab306_A1.gpr	CASP3	P42574	38117.7	30796.7	29786.6	38537.9	31654.2	26101.8	36679.5	29944.1	25208.4	33058.3	29279.4	21913.1	30923.1	28079.3	20811.9	14894.7	23558.7	13225.7	10619.4	24439.7	18843.8	14314.9	24313.2	14983.2	12006.7	18340.9	0.593113	1.18849e-05	19395.2	18929.4	14185.8	20053.7	16248.1	12475.5	19117.5	15066.2	11660	23857.8	18198.8	15678	17072.1	0.552083	2.45358e-07	0.930823	0.523127
94	p-MEK1/2(S217/221)_R_V	GBL 9124342_2021-04-13_550PMT_104R_pMEK12S217S221_Ab94_A1.gpr	MAP2K1, MAP2K2	Q02750, P36507	33029.9	30072.9	28600.6	32894.7	31366.2	25605.1	35545.4	33935.1	29978.7	33650.8	34996.2	26208.3	31323.7	24159.8	20259.5	16270.2	20532.1	17031.6	14571.2	21332.2	19220.5	16078.2	23785.2	17108.5	13304.8	18637.8	0.595007	5.63081e-09	19419	17249.1	18760.5	17804.8	17632	15774.5	18297.3	16388.2	18235.4	23016.2	20736.1	18784.1	18508.1	0.590866	9.15842e-10	0.993041	0.91137
83	HDAC3_R_V	GBL 9124330_2021-04-12_550PMT_92R_HDAC3_Ab83_A1.gpr	HDAC3	O15379	20296.3	20167.1	18714.1	22671.4	17968.7	16567	23644.4	20681.7	18307.3	20724.8	18529.8	17283.3	19629.6	15306.9	11101	12723.5	5897.06	9386.73	10849.5	13240.7	11749.4	13180.7	11566.6	12959.5	12818.1	11731.6	0.597649	1.91711e-08	13102.1	12863.2	16123	15470.1	13193.9	17662.2	13440.1	15355.8	16974.2	16189.5	13419.2	16439.3	15019.4	0.765138	8.43088e-06	1.28025	0.000892698
151	p-Stat2(Y690)_R_V	GBL 9124236_2021-04-14_500PMT_155R_pStat2Y690_Ab151_A1.gpr	STAT2	P52630	11062.4	14108.5	11706.9	13488.2	14016	11959.9	9438.58	9271.61	9606.96	8807.66	13759.9	10023.6	11437.5	9595.31	6502.07	5853.4	7128.5	6529.13	4988.36	9969.14	7020.93	7996.98	9383.28	1912.62	5731.6	6884.28	0.601903	3.16273e-05	8291.6	7472.42	5781.28	7265.09	5401.52	6227.64	7876.3	6542.03	5639.72	8118.72	9918.45	4988.46	6960.27	0.608547	4.3435e-06	1.01104	0.922605
221	HIF-2A_R_V	GBL 9124632_2021-04-22_500PMT_349R_HIF2A_Ab221_A1.gpr	EPAS1	Q99814	18353.3	20587.9	10153	17521.4	12745.9	10806.2	12210.5	12065.9	7091.79	20552.2	11410.1	13604	13925.2	13266.7	5935.29	11621.6	7392.64	6132.78	7586.1	12012.4	5161.77	11691.4	9786.65	4095.93	6303.86	8415.6	0.604344	0.00185848	10606.9	15026	9338.57	12145.3	12340.1	10069.8	7960.04	6447.91	7218.96	6719.92	8029.87	9123.41	9585.57	0.688362	0.00800588	1.13902	0.327854
20	ATR_R_V	GBL 9124455_2021-04-21_550PMT_16R_ATR_Ab20_A1.gpr	ATR	Q13535	12666.3	10770.2	8220.05	9196.35	9072.32	8044.85	7706.45	10132.7	7957.24	11035.4	8069.6	8312.1	9265.3	9257.32	5354.22	6774.9	9547.65	2750.28	2223.73	5978.19	5640.97	5346.08	6056.95	4770.04	4365.9	5672.19	0.612196	0.00016125	5302.01	6562.39	2846.21	7649.97	6445.46	3829.87	6558.09	5363.99	3462.86	6185.25	5197.2	3060.16	5205.29	0.561804	2.21082e-06	0.917686	0.554832
50	p-Chk2(S33/35)_R_V	GBL 9124402_2021-04-12_550PMT_64R_pChk2S33S35_Ab50_A1.gpr	CHEK2	O96017	13391.2	12211	11935.3	14311.6	11943.4	11773.5	15669.4	11932.4	12545.5	14028	10398.1	9926.47	12505.5	9921.4	7368.1	7371.65	6556.82	6537.71	6694.73	8821.36	7762.55	8250.82	9819.41	8036.6	7011.45	7846.05	0.627409	1.05266e-07	7976.88	8234.2	8648.86	9941.05	9089.4	8513.35	8690.5	8811.79	8608.45	11042.2	9944.29	9468.42	9080.79	0.726144	6.47464e-06	1.15737	0.00835887
1	14-3-3zeta,gamma,eta_R_V	GBL 9124458_2021-04-22_550PMT_19R_1433ZetaGammaEta_Ab1_A1.gpr	YWHAZ	P63104	9462.4	10898.8	4153.67	7399.93	6548.16	5308.22	7976.78	8109.8	5495.7	6034.99	4785.02	3979.99	6679.45	5817.7	3981.85	4338.25	9941.65	752.02	63.0075	4495.3	3196.52	3276.79	6575.96	4949.36	3157.19	4212.13	0.63061	0.0189873	3474.8	3295.87	1218.11	6316.96	5945.32	3311.47	5931.29	5386.02	1991.56	5289.19	4841.48	2576.89	4131.58	0.61855	0.00414557	0.980876	0.929281
203	c-Jun_R_V	GBL 9124302_2021-04-15_500PMT_176R_cJun_Ab203_A1.gpr	JUN	P05412	31286.8	32471.6	28632.4	33415.8	31809.3	25824.5	32049.2	26145.2	28828.5	31750.4	29088.2	17731.7	29086.1	26235.5	18945.1	11796.4	20010.1	16863	9754.17	24695.3	20222.1	13253.6	26990.1	19132.1	13324.7	18435.2	0.633813	4.32206e-05	22364.7	16873.3	15447	21646.1	18596.3	13497.8	21624.6	18205.5	931.589	25079.2	19396.3	8833.18	16874.6	0.580161	3.87835e-05	0.91535	0.542836
436	p-Raptor(S792)_R_V	GBL 9124142_2021-04-19_500PMT_304R_pRaptorS792_Ab436_A1.gpr	RPTOR	Q8N122	13775.8	11723.2	10773.7	12347.3	10857.9	7843.88	13182	12134.3	10808.6	12138.8	4925.53	9241.26	10812.7	8001.1	8491.14	6507.17	6411.54	5858.43	4595.11	9086.58	7426.95	7837.66	6570.59	6675.28	5139.5	6883.42	0.636606	0.000152191	8915.26	4781.97	6388.08	7757.51	8028.81	8352.22	6655.3	5604.26	7086.01	9607.76	7180.6	8118.13	7372.99	0.681883	0.000566559	1.07112	0.387144
268	IntegrinaV_R_V	GBL 9124429_2021-04-15_500PMT_209R_IntegrinaV_Ab268_A1.gpr	ITGAV	P06756	27660.4	26448.7	27166.6	29237	25185.1	21367.2	30132.9	24630.3	20652.4	27208.6	23461.1	22629.8	25481.7	20560.3	17793	14358.8	14144.8	12514.7	10985.2	19742.7	17989.6	16370.9	19725.4	16562.2	15094.7	16320.2	0.640468	1.90424e-07	18850.6	16681	14311.8	17953.3	16537.6	16174.4	16726.7	15654.6	16560.5	19734.2	18781.4	17806.6	17147.7	0.672943	2.12214e-07	1.05071	0.407409
145	SOCS3_R_V	GBL 9124230_2021-04-14_550PMT_151R_SOCS3_Ab145_A1.gpr	SOCS3	O14543	14317.7	18914.1	3538.32	11832.4	16763.3	14571.1	6024.65	8454.03	2887.04	9935.67	19147.7	9048.78	11286.2	15165.4	7218.31	1	13601.1	9722.43	373.096	17074.1	6336.24	1	17443.2	1	1	7244.82	0.641916	0.139118	11021.8	4184.55	1	11238.6	6478.09	1	9918.75	8009.68	1	9078.02	1677.51	1	5134.25	0.454912	0.0079276	0.708679	0.403911
68	p-EGFR(Y1068)_R_V	GBL 9124415_2021-04-12_550PMT_77R_pEGFRY1068_Ab68_A1.gpr	EGFR	P00533	14534.8	10777.5	12565.5	16563.1	14855.4	13216	17568.7	11648.9	9053.12	15787.8	13841.2	11610.5	13501.9	11700.3	9506.8	9199.05	9491.23	7256.25	6958.79	11345.7	9997.84	7325.53	8436.59	7349.82	5840.23	8700.68	0.644406	2.95274e-05	9815.47	8425.23	7074.72	9494.65	6493.82	6018.01	8096.49	7996.56	6313.16	12133.3	8376.26	7079.74	8109.79	0.600643	6.21146e-06	0.932087	0.425294
225	Sin3b_R_V	GBL 9124480_2021-04-16_550PMT_201R_Sin3b_Ab225_A1.gpr	SIN3B	O75182	34118.3	32134.9	26253.7	34898.3	27826.1	25912.8	36044.3	28472.5	28262.7	31401.2	28934.9	26247.1	30042.2	24255	20319.9	18847.5	16395.8	14090.6	15068.7	25230.4	21439.6	19293.6	24162.1	19048.9	14515.3	19389	0.64539	5.20302e-07	22085.3	18927.3	17297.2	22967.6	20394.8	16372	25274	19449.5	16349.9	21452.6	21634	19788.2	20166.1	0.671257	2.00709e-07	1.04008	0.575938
366	RB1_R_V	GBL 9124598_2021-04-16_550PMT_256R_RB_Ab366_A1.gpr	RB1	P06400	15860.5	10124.9	13982.7	16529.1	13999.2	12097	13833.8	14628.6	12044	12885.9	13026.6	9431.4	13203.6	12339	6828.58	10283.5	7856.67	5000.85	7806.07	11451.2	8077.47	8372.46	9677.26	6927.48	8567.31	8598.99	0.651259	1.84559e-05	8569.17	6418.68	10468.5	7145.94	5614.93	11686.3	8553.65	3954.85	11026.3	8616.58	7098.48	9079.79	8186.09	0.619988	1.19464e-05	0.951983	0.645155
114	p53_R_V	GBL 9124359_2021-04-13_550PMT_121R_p53_Ab114_A1.gpr	TP53	P04637	14587.6	13685.7	10894.4	16982.7	13258.8	11318.7	15130.6	15691.3	12765.5	12313.1	13514.4	7698.6	13153.4	10537.4	8606.5	10115.5	6992.21	6457.11	7866.34	8996.33	8065.13	9818.73	8528.06	8301.43	8603.37	8574.01	0.651845	2.76546e-05	8889.76	8653.23	9213.79	7516.87	9014.3	8083.4	8339.16	7594.84	7591.8	10018.6	9356.1	9847.01	8676.57	0.659643	3.92609e-05	1.01196	0.81243
238	p-Rb(S780)_R_V	GBL 9124482_2021-04-16_550PMT_203R_pRbS780_Ab238_A1.gpr	RB1	P06400	44767.3	43292.3	42716.6	46858	41578.8	33130.1	45184.2	42676.1	36979.1	39214.2	39205.9	35583.5	40932.2	37342.3	28744.2	24409.1	27688.8	25061.4	18791.2	29023.3	30077.7	24114.5	31768.2	25056	20186.8	26855.3	0.656092	2.49136e-07	30078.4	27617.7	22165.5	29633.3	27125.7	25380.9	30482.8	25897.2	20983.8	31196.9	28370.2	26322	27104.5	0.662181	1.11751e-08	1.00928	0.886999
223	p-c-Jun(S63)_R_V	GBL 9124479_2021-04-16_500PMT_200R_pcJunS63_Ab223_A1.gpr	JUN	P05412	31695.1	29981.1	26204.8	29297.8	28489	23077	28131.1	27836.9	25948.4	28154.5	25706.1	22685.5	27267.3	21915.8	17026.1	14550.8	20819.7	16394.8	13919.5	24685.2	20581.6	14772.6	20189.9	17260.9	12732.5	17904.1	0.656616	6.70425e-07	18044.5	15760.3	14887.5	18867.9	17932.2	14536.2	19412	17210.8	13200.2	19532.8	19460.4	14794.8	16970	0.622356	1.0673e-09	0.947824	0.463376
362	GATA-3_R_V	GBL 9124594_2021-04-16_550PMT_252R_GATA3_Ab362_A1.gpr	GATA3	P23771	19312.8	19468.2	16591.5	23228.9	19221.4	14414.2	19917.1	19047.4	15048.9	19958.5	19141	15040.7	18365.9	20314.1	11464.7	10320.3	14974.3	9027.26	8514.14	17233.3	12048.2	9034.1	14109.2	10696.6	8253.74	12165.8	0.662415	0.000154212	14533.9	8891.71	8472.24	12316.4	7356.98	8426.49	10795	5923.4	5140.89	13893.8	12059.4	9931.02	9811.77	0.534239	1.98232e-07	0.806502	0.106399
427	p-Pras40(T246)_R_V	GBL 9124710_2021-04-17_550PMT_287R_pPRAS40T246_Ab427_A1.gpr	AKT1S1	Q96B36	12374.5	14931	13905.5	12153.2	13881.4	14655.1	12002	13566.1	13825.2	12096.5	12212.7	13416	13251.6	10306.7	8334.15	9840.97	9362.49	8256.19	7333.19	9632.54	7783.31	8610.78	9192	9734.05	7615.4	8833.48	0.666598	3.69815e-10	12295.6	5441.82	12258.7	9458.13	11186.9	13324.1	14365.3	11173.2	13500	10284.1	8632.4	8651.38	10881	0.821107	0.00939758	1.23179	0.0206055
21	p-ATR(S428)_R_V	GBL 9124271_2021-04-09_550PMT_33R_pATRS428_Ab21_A1.gpr	ATR	Q13535	13906.8	12090.3	10996.5	12974.6	12090.9	11688.3	12351.4	12312.4	9858.48	12029.1	11180.6	10206.5	11807.2	8937.84	8619.65	6338.59	8286.01	7346.9	5391.07	10311	8727.33	7661.46	8833.87	8486.13	5637.81	7881.47	0.667516	3.45762e-07	9434.33	8582.32	7141.89	9595.28	9304.01	7201.48	9946.96	8659.75	6844.19	11615.8	8281.27	7400.23	8667.29	0.734071	5.43167e-06	1.0997	0.194032
353	SCD1_R_V	GBL 9124589_2021-04-16_500PMT_247R_SCD1_Ab353_A1.gpr	SCD1	O00767	20953	16036	16569.4	22714.9	16941.2	15252.3	19803.3	16965.2	15844.5	20233.3	16469.2	17160.2	17911.9	15277.6	12274.2	13183.9	12399.9	10709	10636	12889.3	11757	10293	12065.4	11179.8	11319.3	11998.7	0.669874	7.71216e-07	13951.8	12547.3	12757.1	14903	14302.9	13498.4	15548.3	17010.6	17433.4	10013.7	11290.9	11615.1	13739.4	0.767055	0.000227362	1.14507	0.0349353
111	p-p38(T180/Y182)_R_V	GBL 9124722_2021-04-21_500PMT_299R_pp38MAPKT180Y182_Ab111_A1.gpr	MAPK14,MAPK11,MAPK12,MAPK13	O15264,P53778,Q15759,Q16539	38194.5	31035	30964.3	28453.8	30527.7	31049.7	33824.7	30333	28464.8	31110.2	28062.3	21957.6	30331.5	25152.2	20208.3	13362.2	26735.7	20074.7	7684.29	26047.6	21133.6	19641.4	25896.8	21605.3	16883.5	20368.8	0.671541	6.53412e-05	24667.6	21541.9	21255.1	25866.6	24112.1	18601.8	22464.2	24442.8	18305.8	26993.8	25076.2	19743.2	22755.9	0.750241	1.97673e-05	1.11719	0.210323
261	p-FAK(Y576/577)_R_V	GBL 9124483_2021-04-16_550PMT_204R_pFAKY576Y577_Ab261_A1.gpr	PTK2	Q05397	51046.9	46031.1	44773.9	47929.6	49343.9	39069.1	54425.5	48358.7	40826.5	51721.7	45598.9	39755.5	46573.4	34408.3	31632.1	31369	29566.7	28103.1	26098.8	36774.8	30397.9	31838	35858	32958.8	26927.3	31327.7	0.672652	2.5312e-08	32717.3	30994.4	32918.5	29553.3	33208.8	34255.8	32038.7	30923.7	34133.5	36524.7	34674	36256.1	33183.2	0.712493	2.85962e-07	1.05923	0.122226
179	p-SAPK/JNK(T183/Y185)_R_V	GBL 9124299_2021-04-14_500PMT_172R_pSAPKJNKT183Y185_Ab179_A1.gpr	MAPK8	P45983	24548.1	27025.4	24251.1	23050.4	25218.1	22333.6	24495.4	22910.2	21961.6	19850.2	29032.5	23394	24005.9	19100.5	16157.2	14909	16932.8	14030.9	11091.5	21418.2	17712	12871	22235.3	16560.7	10852.4	16156	0.672999	5.69333e-06	18279.7	15163.9	11791.9	16108	15617.5	11475.8	16323.8	14028.7	10512.3	19998.9	16953.9	12968.8	14935.3	0.622151	3.34404e-08	0.924444	0.373679
266	Integrina4_R_V	GBL 9124486_2021-04-15_550PMT_207R_Integrina4_Ab266_A1.gpr	ITGA4	P13612	47090.6	41579.3	41153.9	45096.8	42128.7	35074.6	39561.5	42439.8	34611.7	40913.5	39757.7	29804.8	39934.4	34114.4	28749.8	24506	27078	23805.7	19961.8	33646.9	29548.3	23601.8	31817.4	27068.5	21455.3	27112.8	0.678934	1.00157e-06	29033.9	25602.6	24370.7	29844.4	27520.9	24181	28170.5	25195.2	21469.3	35130.5	29712.8	26161	27199.4	0.681102	3.17779e-07	1.00319	0.95947
2	Akt_R_V	GBL 9124447_2021-04-09_550PMT_8R_Akt_Ab2_A1.gpr	AKT1,AKT2,AKT3	Q9Y243,P31751,P31749	9768.27	8233.71	8988.99	11132	8810.31	9428.83	10423.5	10231.8	8418.37	10282.8	9150.24	8196.58	9422.11	6200.62	5418.46	6394.94	5937.88	4517.75	5172.05	6475.26	6918.73	6971.45	8185.22	8344.27	6478.3	6417.91	0.681154	4.99756e-07	7878.67	7811.06	7316.88	9866.7	8605.39	7713.03	9448.58	8849.62	7433.55	9259.9	8193.88	8252.8	8385.84	0.890017	0.00950603	1.30663	8.50276e-05
91	Lipocalin-1_R_V	GBL 9124150_2021-04-19_500PMT_312R_Lipocalin1_Ab91_A1.gpr	LCN1	P31025	27252	21035.4	19480.6	22500.8	21193.5	19630	23904	19130.7	19891.1	21231.2	19062.8	16877.2	20932.4	16763.7	15158.7	11707.9	16015.6	11275.9	13899.1	14075.7	13338.2	15067.4	12809	16172.9	15763.7	14337.3	0.684932	9.44052e-07	18992.3	11131.1	16869.7	19033.7	24413.8	23159.2	16001.7	16730.4	19223	20030.9	19669.5	18320.9	18631.4	0.890071	0.0804576	1.2995	0.00128184
134	p-Ret(Y905)_R_V	GBL 9124222_2021-04-13_550PMT_143R_pRetY905_Ab134_A1.gpr	RET	P07949	37158.9	33140.3	30302.4	31856	32128.7	27158.3	40011.7	31320.9	30896.5	28155.1	26922.7	25107.4	31179.9	26436.9	16923.8	18860.4	22107.6	19754.2	16773.9	26131.9	20794.1	21824.9	26763.8	22950.4	18270.2	21466	0.688457	4.94843e-06	25238.6	23822.5	17453.4	21824.9	24192.5	22874.8	25166.8	24876.4	20694.9	27983.1	25846.6	28259.6	24019.5	0.770352	0.000127345	1.11896	0.0725265
237	p-Rb(S807/811)_R_V	GBL 9124481_2021-04-16_550PMT_202R_pRbS807S811_Ab237_A1.gpr	RB1	P06400	41885.8	38203.9	41738.4	38660.2	36900.8	30927.9	44586.1	42131.5	38461.8	39755	35525.8	33404.1	38515.1	34932.4	30128.8	22778.1	24464.9	22179.2	17302.2	31791	31037.4	21743.8	33224.8	27254.3	21432.1	26522.4	0.688623	6.8647e-06	31753.5	25399.1	21039.8	32482.2	28567.6	21125.6	32047.1	27061.8	18330.2	33602.9	26192.3	19912	26459.5	0.68699	3.94271e-06	0.997628	0.977932
72	FoxO1_R_V	GBL 9124322_2021-04-12_550PMT_85R_FoxO1_Ab72_A1.gpr	FOXO1	Q12778	24434.9	20791.4	17417.2	22608.6	21707.8	13835.9	21433.9	20980.4	19189.1	23058	20550	15026.8	20086.2	19832.6	17437.1	12121.5	14896.9	13472.1	10422.9	14783.5	12627.7	11807.7	15821.8	12188.4	10591.6	13833.7	0.688716	4.6809e-05	15562.7	12427.1	12424.3	14948.2	13146	13340.1	16200.3	13143.1	12835.6	17231.3	16567.5	13941.8	14314	0.71263	3.97958e-05	1.03472	0.621467
132	p-RafB(S445)_R_V	GBL 9124220_2021-04-14_550PMT_141R_pRafBS445_Ab132_A1.gpr	BRAF	P15056	45813.6	36627.4	40527.6	42142.3	43531.6	38261.7	47375.4	38853.6	38877.9	44465.6	29365.5	30633.6	39706.3	32195.2	26587.4	25210.9	26144.5	23991.7	22109.6	32909.5	28242.5	28847.7	31620.5	25434.3	25022.3	27359.7	0.689051	3.58786e-06	26810.4	29118.6	29851.8	28601.2	26926.4	33252	27250.4	31390.9	32163.2	29968	30676.4	31797.9	29817.3	0.750945	4.92989e-05	1.08982	0.0496093
109	p38 MAPK_R_V	GBL 9124353_2021-04-13_550PMT_115R_p38MAPK_Ab109_A1.gpr	MAPK14,MAPK11,MAPK12	P53778,Q15759,Q16539	50905.4	38384	35771	40986.8	39040.7	35073.8	51184.5	41452.1	38112.6	42645.1	42361.3	29713	40469.2	39223.2	30103.8	23334.2	29730.8	26007.5	21734.4	34141.6	27037.3	23199.4	32784	25074.5	23003	27947.8	0.690595	2.51348e-05	29071.5	28564.8	21786.3	28405.6	23385.9	20114.5	32509	27011.5	25711	32078.7	29229	24628.1	26874.7	0.664077	3.49602e-06	0.961602	0.580255
30	Bak_R_V	GBL 9124460_2021-04-09_550PMT_41R_Bak_Ab30_A1.gpr	BAK1	Q16611	12813.4	11357.9	11759.5	13057.3	10982.2	10316.8	14738.6	12758.2	11553.3	10429.7	13182.2	10921.6	11989.2	9289.95	9598.34	7674.11	8040.38	7701.44	5450.39	9620.97	8589.31	6215.88	10502.7	9197.82	7589.67	8289.25	0.691391	1.79411e-06	9730.87	9334.74	8410.57	10685.1	9646	8320.28	10625.7	9243.57	8247.02	9904.19	9620.03	8039.62	9317.3	0.777138	1.37581e-05	1.12402	0.0538709
437	DEPTOR/DEPDC6_R_V	GBL 9124143_2021-04-19_500PMT_305R_DEPTORDEPDC6_Ab437_A1.gpr	DEPTOR	Q8TB45	11376.8	10253.7	9477.78	7733.47	9508	9638.57	11953	8575.59	10050.7	8650.68	7239.77	6949.07	9283.93	8400.19	7149.98	6484.95	3883.97	5692.91	4758.52	7623.86	8040.12	7968	4582.65	5053.3	7532.33	6430.9	0.692691	0.000182686	9242.46	5515.67	7552.95	10115.6	9427.92	11589.1	5956.42	7953.19	8118.92	8390.35	8526.31	9483.31	8489.36	0.914414	0.241298	1.32009	0.00530721
113	p-p44/42MAPK(Erk1/2)(T202/Y204)_R_V	GBL 9124552_2021-04-21_500PMT_331R_pp4442MAPKErk12T202Y204_Ab113_A1.gpr	MAPK1,MAPK3	P27361,P28482,P27361,P28482	26831.1	26844.4	20971.6	25007.1	20255.7	21126	25439.1	25059.3	22626.3	22581.4	21358.8	20972.2	23256.1	18706.4	17433.9	14935.5	10003.8	10514	13333.3	19723.2	18813.7	16860.6	20153.5	18331.5	14770.8	16131.7	0.693653	1.03334e-05	18634.6	17815	12828.1	21695.2	17217.5	16249.8	20770.8	17566.2	11259.4	21350.4	18844.4	17039.8	17605.9	0.757046	7.50304e-05	1.09139	0.285182
204	CRSP1/TRAP220_R_V	GBL 9124157_2021-04-19_500PMT_319R_CRSP1TRAP220_Ab204_A1.gpr	MED1	Q15648	41594	38275	33061.6	39506.1	39871.7	34695.5	40888.8	35997.2	35529.7	40382.8	32625.3	31158.3	36965.5	27224	27388	29686.2	21872.6	24149	19705.3	27454.5	26255.8	27415.4	25923.5	25464.7	26680.3	25768.3	0.69709	2.90491e-08	33865.8	24725.1	27080.5	27796.5	27543.3	29441.1	27553.4	25597.5	21620	30829.6	28674.6	24775.2	27458.5	0.742816	6.97157e-07	1.06559	0.175026
77	p-HER2/ErbB2(Y1248)_R_V	GBL 9124324_2021-04-12_550PMT_86R_pHER2ErbB2Y1248_Ab77_A1.gpr	ERBB2	P04626	6569.23	6280.05	7119.97	6593.79	6510.66	5585.06	6996.17	6583.7	6322.8	6754.48	6557.05	3851.3	6310.35	6173.99	5133.84	4523.93	3881.71	3787.85	3721.26	4508.48	3791.74	3780.94	6043.51	4280.46	3270.72	4408.2	0.698567	3.44575e-05	4553.9	4761.42	3910.25	4337	4483.31	2767.24	5839.86	4784.71	3300.25	6981.04	5686.19	4577.17	4665.19	0.739292	0.00065543	1.0583	0.549481
286	PI3Kp85_R_V	GBL 9124493_2021-04-15_550PMT_214R_PI3Kp85_Ab286_A1.gpr	PIK3R1,	P27986,	24021.1	21078.6	19694.2	23473.3	19842	16984.8	23456.5	20055.2	17103.5	20992.2	20230.8	16693.6	20302.2	17246.9	13977.7	13919.8	13529.5	12728.2	12364.1	16237.5	14275.8	13952.9	16581.2	13464.2	12207.3	14207.1	0.699783	1.13023e-06	15084.4	12996	12044.6	16367.1	13192.6	13449.6	14600.4	15244.8	12199.4	16478.6	15308.2	14484.4	14287.5	0.703743	1.29919e-06	1.00566	0.901668
351	ALDH2_R_V	GBL 9124587_2021-04-19_400PMT_245R_ALDH2_Ab351_A1.gpr	ALDH2	P0509	34455.9	30272.9	22980.7	31690.5	27670.6	19831.8	29224.9	25127.3	20563.9	28750.2	24246.9	21042.7	26321.5	24638.3	17976.8	15621.7	20850.6	17345	15285.3	19791.6	18054.2	17621.5	19468.6	15991.8	18475.5	18426.7	0.700064	9.45914e-05	18218.2	19446.6	20033.1	17534.8	17419.6	20653	17741.7	23432.4	26855.9	18648.4	17877.7	19611.3	19789.4	0.751833	0.000664962	1.07395	0.22857
4	p-Akt(T308)_R_V	GBL 9124259_2021-04-09_550PMT_21R_pAktT308_Ab4_A1.gpr	AKT1, AKT2, AKT3	P31749	1677.72	1762.34	1777.62	1761.8	1402.89	1995.98	2026.71	2130.14	1889.6	1332.74	1963.96	2132.79	1821.19	1189.07	1307.48	1231.45	861.57	1444.86	837.397	1497.99	1147.61	1281.09	1381.6	1416.06	1721.16	1276.44	0.700884	3.02007e-05	1796.58	2059.04	1924.07	1474.85	1996.63	2704.1	1757.31	1907.04	1529.67	2001.25	1316.76	2276.67	1895.33	1.04071	0.577089	1.48485	0.00012696
316	LC3B_R_V	GBL 9124163_2021-04-15_550PMT_225R_LC3B_Ab316_A1.gpr	MAP1LC3B	Q9GZQ8	36411.9	31414.3	33376.9	38498.9	34219.4	30164	37387.8	34731.4	29910.5	35678.2	35474.3	30092.8	33946.7	22541.9	22684.7	24463.3	23303.3	18193.2	19083.5	27840.9	25999.3	23948.6	29391.2	24924	23247.3	23801.8	0.701151	5.17385e-08	30156.8	25378.6	24482	29127.5	28170.4	29635.2	27469.4	27788.1	25135.3	28535.5	27925.1	28778.1	27715.2	0.816432	7.02426e-06	1.16442	0.00170055
112	p44/42MAPK(Erk1/2)_R_V	GBL 9124218_2021-04-13_550PMT_139R_p4442MAPKErk12_Ab112_A1.gpr	MAPK1,MAPK3	P27361,P28482,P27361,P28482	22365.7	20768.1	19753	22939.4	21326.2	19834.3	26295.9	24114.7	21986.7	22068.5	22096.7	17688.7	21769.8	16289.6	15302.9	14256.5	14225.5	14485.9	12959.5	16584.6	15841.6	15665.7	16757.6	16819.7	14173.6	15280.2	0.701899	7.3527e-08	15710.6	15087.9	17258.8	16690.9	17560	18290.7	16953.7	19093.2	15200.2	18716.7	17517.8	17419.4	17125	0.78664	6.68124e-06	1.12073	0.00175027
95	p-Met(Y1234/1235)_R_V	GBL 9124343_2021-04-13_550PMT_105R_pMetY1234Y1235_Ab95_A1.gpr	MET	P08581	23564.3	23460	21749.3	26323.9	25823.9	21501.4	29483.2	25445	27523.1	25698	27221.8	23806.6	25133.4	20500.6	17467.6	17659.8	14671.1	14602.2	14501.3	20075.6	19299.5	18103.8	20054.5	19119.6	18893.9	17912.4	0.712696	1.20304e-07	20201.3	18461.9	22155.3	18978.9	15370.4	20337.3	20334.7	17807.1	17902	21111.1	22370.1	20270	19608.3	0.780172	4.05943e-06	1.09468	0.0615994
340	PHGDH_R_V	GBL 9124583_2021-04-16_550PMT_241R_PHGDH_Ab340_A1.gpr	PHGDH	O43175	11317.2	8204.53	10893.4	10671	10467	8864.97	10405.8	10634.9	9712.49	10258.5	6787.14	9427.01	9803.65	9969.04	6266.56	7650.65	9464.66	6408.77	4413.58	9596.5	6103.13	4769.12	8757.28	6543.41	4062.18	7000.41	0.714061	0.000866659	4317.39	1560.47	4531.66	5572.89	6165.66	3786.21	5138.66	4560.88	5919.58	6415.28	5095.98	2506.86	4630.96	0.472371	6.30405e-09	0.661527	0.00417366
146	Sox2_R_V	GBL 9124231_2021-04-14_550PMT_152R_Sox2_Ab146_A1.gpr	SOX2	P48431	12528.9	11269.6	10142.9	12069.6	13264.1	8633.9	5166.77	12097.8	5394.05	5605.97	14893	4544.12	9634.22	7100.04	11622	1079.29	10167.2	9266.09	1892.28	10166.5	4724.93	4939.13	11048.1	8059.44	2621.49	6890.54	0.715215	0.0818803	7225.91	4780.27	1	6969.51	2836.62	1	7224.97	4334.15	1	10249.3	5737.36	1	4113.51	0.426968	0.00105175	0.596979	0.0749596
304	Atg12_R_V	GBL 9124497_2021-04-15_550PMT_218R_Atg12_Ab304_A1.gpr	ATG12	O94817	39727.2	36238.1	40835.4	43308.1	39799.1	33473.2	43215.3	39523.6	32773.4	40160.7	38814.5	33545.8	38451.2	33258.8	28241.8	25300.6	27159	25415.7	22275.7	33090.5	28594.2	26310.3	32510.2	26678.6	23591.3	27702.2	0.720452	2.92062e-07	31260.1	29928.8	27747.8	29592.4	26765.6	27116.5	31296.8	25092.8	22814.8	32916.2	29940	27984.5	28538	0.742188	2.82061e-07	1.03017	0.537559
352	IDH1_R_V	GBL 9124588_2021-04-19_460PMT_246R_IDH2_Ab352_A1.gpr	IDH1	O75874	46681.9	39899.7	31725.9	48819.3	39333.3	28840.3	41865.2	35468.5	29833.4	42107.1	35737.6	32391.7	37725.3	30742.6	25376	30270.3	26895.1	23913.4	27811	28563.7	26669.1	26870.5	25857.8	23084.8	31060.1	27259.5	0.722579	0.00012307	26078.2	26865.7	32522.7	26971.2	26946.5	30877.8	32073.2	35331.4	37470.8	25297.4	24548.8	29958.3	29578.5	0.784049	0.00166373	1.08507	0.116445
136	SerpinA1_R_V	GBL 9124223_2021-04-13_550PMT_144R_SerpinA1_Ab136_A1.gpr	SERPINA1	P01009	46674.2	52393.2	45281.3	50882.5	50373.6	43483.1	46797.6	48007.4	46539.9	46018.6	43773.6	37161.7	46448.9	41667.6	35241.9	28793.1	33816.2	30259	25099.5	43012.6	34944.9	36977.9	33116.8	32491.7	29194.1	33717.9	0.725915	1.29522e-06	32484.1	32359.7	30323.6	32857.9	28956.3	32657.9	32352.5	32723.9	31878.5	36111.6	36878.9	35947	32961	0.709618	9.54045e-09	0.97755	0.651522
140	p-Smad2(S465/467)_R_V	GBL 9124227_2021-04-14_550PMT_148R_pSmad2s2_Ab140_A1.gpr	SMAD2	Q15796	34824.8	33768.2	29763.8	38305	34088.2	29447.6	40438.2	34964.7	27549.2	34755.1	28718.3	23336.2	32496.6	27780.5	23743	23084.5	24426.4	22448.1	18642.4	25181.2	22466.6	24668.2	24956.8	21379.1	24420.8	23599.8	0.726224	3.14128e-05	22843.4	22848	24505.2	23813.6	22135.5	27118.6	23390.7	23616.2	24178.4	26948.7	24933.7	25914.1	24353.8	0.749427	8.57329e-05	1.03195	0.359156
85	HDAC6_R_V	GBL 9124147_2021-04-19_500PMT_309R_HDAC6_Ab85_A1.gpr	HDAC6	Q9UBN7	31062.1	25299	22812	25462.3	24012.7	21911.7	25683.5	23365.8	22625	27688.9	24802.7	24194.3	24910	21942.1	15647.8	20002.7	16050.1	16422.5	16584.1	17348.6	13870.4	20790.6	18370.1	17871.2	23399.6	18191.7	0.730296	3.48551e-06	20342	15100.7	20702.4	20774.2	24356.6	28942.2	24638.6	26208.5	28642.4	19939.1	20646.3	21797.1	22674.2	0.910243	0.118195	1.2464	0.00489065
430	ULK1_R_V	GBL 9124716_2021-04-19_550PMT_293R_ULK1 _Ab430_A1.gpr	ULK1	O75385	14266.6	12972	12828.8	11242.4	11809.3	11530.2	11762.2	11064.3	14153.5	9400.59	11844.5	12632.1	12125.5	12171.7	9023.39	9298.86	3844.85	9192.6	6521.71	11139.1	9548.4	9031.67	10794.3	7032.57	8668.32	8855.62	0.730328	0.000387422	12754.4	9644.51	12830.1	12626.3	10192	13678.5	10616.3	12971	9373.71	10231.1	11657.4	10270.4	11403.8	0.940479	0.230478	1.28775	0.00388786
201	c-Fos_R_V	GBL 9124300_2021-04-14_500PMT_174R_cFos_Ab201_A1.gpr	FOS	P01100	15326.8	16478.3	14070.8	15348.2	13590.3	12553.1	13185.2	10149.3	12338.2	11241.1	16387.3	11778.4	13537.2	13576.3	13366.5	8416.49	5199.1	10133.9	5542.37	13501	11103.5	6719.07	14493.8	10572.7	6092.26	9893.09	0.730805	0.00541965	12408.5	10072.9	5861.95	10894.5	8506.99	2381.85	10378.1	11432.7	6137.77	13234.1	8363.74	3941.02	8634.51	0.637833	0.000468458	0.872782	0.377781
338	GLS1_R_V	GBL 9124176_2021-04-26_460PMT_238R_GLS1_Ab338_A1.gpr	GLS	O94925	18368.4	17783.8	13385.4	17264.8	16905.4	13253.1	16066.5	15556.5	12663.8	16136.8	14616.6	11880	15323.4	14917.9	10216	11154.1	12730.5	9863.14	10532.1	11680.1	10471.1	11339.9	11641.9	10472.9	11034.2	11337.8	0.739901	3.19636e-05	10440.4	11677.1	11558.7	11301.9	9692.46	11173.7	10764.6	12128.9	12500.9	11764.7	10921.4	11270.8	11266.3	0.735232	2.56522e-05	0.99369	0.876125
125	p-PDK1(S241)_R_V	GBL 9124376_2021-04-13_550PMT_136R_pPDK1pS241_Ab125_A1.gpr	PDK1	O15530	32188.2	32602	30763.3	38163.1	34516.9	29454.8	39740	37271.7	32570.1	34224.2	31348.2	27300.5	33345.2	28887.6	27474.6	24792.2	22803.9	22279.2	20742.3	28511.2	25174.6	22521.2	26687.5	26394.7	20709.1	24748.2	0.74218	2.51279e-06	27569.4	26691.6	24210.6	27042.3	26374.6	25312.6	27952.3	25258.4	23470.6	27488.7	27098.8	24145.4	26051.3	0.781259	1.33069e-05	1.05265	0.186427
38	E-Cadherin_R_V	GBL 9124467_2021-04-09_550PMT_48R_CadherinE_Ab38_A1.gpr	CDH1	P12830	21640.1	22960.1	23311.6	23272.3	22157.2	19905	23731.6	25643.8	23505	22063.4	21645.9	23042.3	22739.9	21387.3	18841.3	15652.1	16818.8	16728.2	13845.7	20058.7	16307	15005.8	18705.7	15981.7	13706.3	16919.9	0.744063	1.01646e-06	20432.8	17335.2	17943	18260.5	16972.4	16156.1	21166.8	17312	16150.4	21609.5	18122.1	18332.9	18316.1	0.805464	1.56584e-06	1.08252	0.123575
34	p-Bcl2(T56)_R_V	GBL 9124463_2021-04-09_550PMT_44R_pBcl2T56_Ab34_A1.gpr	BCL2	P10415	13253.4	12644.8	11262.9	13671.5	11910.9	11126.3	14622.2	12323.8	12365.7	13349.4	11541	12025.8	12508.1	9899.35	9154.31	9161.32	8895.7	7812.35	7846.53	10181.5	9354.1	10320.4	10532.6	9985.76	9080.21	9352.01	0.747674	8.08218e-08	10842.2	10194.3	10086.9	11758.6	11480.9	11847.2	11515.7	10324.1	10026.8	11950.6	11757.2	10193.6	10998.2	0.879281	0.000709267	1.17602	8.94558e-05
435	Raptor_R_V	GBL 9124140_2021-04-19_500PMT_302R_Raptor_Ab435_A1.gpr	RPTOR	Q8N122	11339.1	13287.2	11394.2	14007.7	12835.5	11168.3	15766.8	12215.1	9864.23	14134.8	9409.44	10032.7	12121.3	11753.3	10360.7	10172.4	7128.28	6156.38	7745.01	9786.27	9952.22	8704.31	10652.2	6765.69	9785.98	9080.24	0.749116	0.000582385	10381	6144.83	9323.38	9471.4	9566.94	13535	7307.3	8297.77	11288.8	10483.7	10512.4	9980.54	9691.09	0.799511	0.0052535	1.06727	0.421638
18	ATM_R_V	GBL 9124269_2021-04-09_550PMT_31R_ATM_Ab18_A1.gpr	ATM	Q13315	7665.18	7022.23	6193.44	7752.56	6663.44	6625.37	8141.15	6863.69	6639.5	6335.27	6639.04	5921.91	6871.9	4660.63	5775.27	5520.16	4190.26	4663.75	4334.28	6212.47	5482.66	5562.4	5390.83	4812.55	5186.82	5149.34	0.749333	1.35897e-06	5783.35	5641.41	5144.23	6110.95	5958.83	5202	5956.88	5544.54	3181.92	5598.11	5501.93	4396.02	5335.01	0.776352	5.38826e-05	1.03606	0.537315
106	p-p27/KIP1(T198)_R_V	GBL 9124622_2021-04-22_500PMT_340R_pp27KIP1T198_Ab106_A1.gpr	CDKN1B	P46527	39142.3	39612.4	33339.1	37808.3	33100.2	29994.1	38085.9	35916.6	32509.7	36270.5	30327.9	24690.3	34233.1	30508.8	26212.8	21048.4	29437.8	22651.9	17289.9	32289.3	27928.4	24883.6	29476.3	27904.8	19157.2	25732.5	0.751683	0.00017142	28182.8	21275.7	19375	25654.1	23711.5	22991.5	26889.7	20071.9	16302.2	29963.1	25475	23459.9	23612.7	0.689762	3.2201e-06	0.917623	0.247492
149	Stat1_R_V	GBL 9124235_2021-04-14_500PMT_154R_Stat1_Ab149_A1.gpr	STAT1	P42224	11226.6	11469.4	9234.1	9958.55	11033.9	7033.41	7509.09	6943.34	6111.14	7212.86	12117.9	8300.25	9012.54	8377.49	9464.93	6178.89	8556.19	7626.34	2910.56	7434.3	6529.41	6474.67	8203.25	3243.55	6517.84	6793.12	0.753741	0.0145446	6499.3	5621.96	3160.36	4839.25	6100.87	4832.21	5398.62	3863.29	4532.86	4394.58	5510.25	5505.12	5021.55	0.557174	2.1643e-05	0.739212	0.0138535
288	PI3Kp110a_R_V	GBL 9124495_2021-04-15_550PMT_216R_PI3Kp110a_Ab288_A1.gpr	PIK3CA	P42336	42425	37580.9	39400.3	42838.8	36744.1	33748.7	42099.2	38646.6	35938.4	39213.1	39254	37523.2	38784.4	33288.9	28358.7	26484.8	28733.8	26663.7	24235.8	32970.5	30717.2	29617.1	33257.7	29724.8	27256.6	29275.8	0.754835	3.64163e-08	30861.5	31194.8	33166.3	36088.8	30126.4	34674.5	32880.9	31931	28077.3	34072.5	31407.6	32265.9	32229	0.830978	1.87967e-06	1.10087	0.0103596
339	LDHA_R_V	GBL 9124582_2021-04-17_500PMT_240R_LDHA_Ab339_A1.gpr	LDHA	P00338	17681	10570.7	11866.1	15541.7	13473.3	9907.44	14385.7	14643	12521.7	14666.7	11245	10892.7	13116.2	13847	9356.68	9946.14	9649.13	9615.92	5277.59	11693.1	11147.6	7812.85	11002.8	10486.2	9208.71	9920.31	0.756338	0.00195961	10465.4	4316.17	5454.02	8273.3	9647.97	5063.62	9283.12	9177.14	6879.15	11454.2	10315.5	8129.38	8204.91	0.625553	3.46826e-05	0.827082	0.0702382
315	LC3A_R_V	GBL 9124162_2021-04-15_550PMT_224R_LC3A_Ab315_A1.gpr	MAP1LC3A	Q9H492	37954.8	34002.3	35120.6	37604.5	35719.9	31294.9	37637.5	36617.9	31385.9	33355.8	35361	31413.7	34789.1	24758.4	27504.8	26263.9	26521.6	22973.8	22929.1	29122.4	28242.5	26292.2	31246.2	26317.1	23607.2	26314.9	0.756413	3.33365e-08	33444.9	29760.2	28647.8	32657.9	30686.9	27668.2	27078.6	24581.5	26159.2	28179.1	29723	27973.3	28880	0.830147	9.20503e-06	1.09748	0.0214244
271	Integrinb4_R_V	GBL 9124492_2021-04-15_550PMT_213R_Integrinb4_Ab271_A1.gpr	ITGB4	P16144	27672.1	25497	27574.1	25664.9	25473.6	22481.2	27192.3	24982.8	22138.7	25023.6	24186.8	19867.6	24812.9	22213.2	19466.9	18290.3	16017.1	14155.6	14668.6	22396	19611.9	19750.1	22788.7	19542.4	16442.4	18778.6	0.756808	1.65267e-05	23756	19767.9	20878.1	20410.7	20723.3	19433	21822.7	20736.8	16952.6	23164.1	21239.6	21193	20839.8	0.839879	0.000131115	1.10976	0.051535
105	p-p27(T187)_R_V	GBL 9124350_2021-04-13_550PMT_112R_pp27T187_Ab105_A1.gpr	CDKN1B	P46527	45654.1	44917	40005.8	41052	40428.1	37097.2	41523.9	34697.5	39574.2	40018.7	39665.6	36579.4	40101.1	40552.5	30369.6	26022.8	33817.2	28910.9	25165.7	36875.8	32351.8	24837.7	37105.1	26422	26744.3	30764.6	0.767175	5.88829e-05	34170.7	31840.5	31273.3	31028.1	27082.1	30327.5	29240.1	27848.2	27568.6	37610.8	27925.6	32570.2	30707.1	0.765742	2.22137e-07	0.998132	0.974618
305	Beclin-1_R_V	GBL 9124498_2021-04-15_550PMT_219R_Beclin1_Ab305_A1.gpr	BECN1	Q14457	47087.9	38211.2	41190.5	50552.5	41214.5	37297.7	46539.4	43305.3	36605.3	43301.9	42643.4	35777	41977.2	40487.6	33312.6	30912.5	30348.5	30014.7	25917.7	36687.1	32632.8	33192.3	37402.2	28017.9	30160.9	32423.9	0.772417	2.22433e-05	33966.6	29981.2	28774.8	31828.5	29877.7	30556	32247.7	29585.6	28425.9	36320.8	33128.6	28959.5	31137.7	0.741778	1.44108e-06	0.960333	0.364985
215	p300_R_V	GBL 9124549_2021-04-20_500PMT_328R_p300_Ab215_A1.gpr	EP300	Q09472	25420.8	30292.7	24846.4	25116.5	20607.6	18103.3	25775	24500.4	20302.8	23789	21786.4	16948.9	23124.1	19405.6	16251.9	20778.1	16332.6	14385.5	15592.8	18257.8	17557.7	20609.4	19201.1	15516.2	21999	17990.6	0.778002	0.000770575	17213.8	14234.8	20484	17582.2	19614.9	26041.4	17673.2	17912.2	21896.7	20232.9	20045.3	25150.4	19840.1	0.857984	0.033325	1.1028	0.13725
97	mTOR_R_V	GBL 9124345_2021-04-13_550PMT_107R_mTOR_Ab97_A1.gpr	MTOR	P42345	39932.4	37954.8	32486.8	38730.3	31987.5	32112.4	34309.3	33293.8	38910.5	35750	39868.5	29838.1	35431.2	29715.3	26783	28978.2	23097.3	28327.5	26475.3	31157.6	27801.2	28151.9	29533.7	26665.1	30715.6	28116.8	0.793561	8.80911e-06	30700.5	31287.3	37265.9	32544	27678.7	33444.8	32017.5	30965.7	38314.3	30891.6	31425.7	34470.4	32583.9	0.919638	0.0440337	1.15888	0.000418113
217	PPP1R10_R_V	GBL 9124631_2021-04-22_500PMT_348R_PPP1R10_Ab217_A1.gpr	PPP1R10	Q96QC0	3817.13	8455.74	4156.49	10443.7	4827.03	6144.53	876.007	5336.27	4872.68	13487	12115.9	10523.8	7088.01	8351.79	2333.18	9840.77	4131.42	4819.28	8785.83	6748.21	2387.89	9112.23	5794.92	1092.54	4287.42	5640.46	0.795774	0.312671	4433.49	12930.2	6774.47	9430.39	5268.09	8137	8536.74	8063.46	10449.3	1267.59	3379.23	2636.52	6775.54	0.955915	0.836328	1.20124	0.396283
431	p-ULK1(S757)_R_V	GBL 9124714_2021-04-19_500PMT_291R_pULK1S757_Ab431_A1.gpr	ULK1	O75385	29000.4	23292.7	19882.8	19360.2	21867.9	18936.7	23697.2	22219.7	20065.7	23156	15943.3	16430.3	21154.4	20256.9	17908	16932.8	17323.7	15600.8	14675.2	19388.1	17093.5	17579.8	14934.7	14772.1	16974.2	16953.3	0.801408	0.00204211	17705.6	11764.1	13691.1	12685.1	15051.9	17164.3	14437.8	14699.3	15952.3	14869	14465.4	16910.1	14949.7	0.706692	5.51549e-05	0.881813	0.0111066
87	ILK1_R_V	GBL 9124332_2021-04-12_550PMT_94R_ILK1_Ab87_A1.gpr	ILK	Q13418	17923.6	16590.5	17864.5	17681.1	19947	16663.6	19212.8	18287.7	16843.3	18825.1	18074.9	16293.1	17850.6	14812.5	15807.7	16883.7	15809.6	13147.3	16599.2	13303.7	12254.6	13054.5	15529.5	13196.8	12078.6	14373.1	0.805191	1.19482e-05	16107.7	13827.5	18342.8	14138.8	14174.8	17540.8	15860.1	15802.7	16787.2	18069.7	16893	17795.8	16278.4	0.911925	0.0108884	1.13256	0.00981226
341	PKM2_R_V	GBL 9124544_2021-04-19_500PMT_323R_PKM2_Ab341_A1.gpr	PKM	P14618	18202.9	15888.9	16948.6	19617.8	18029.1	17616.8	19486.7	18434.3	17939.1	20112.8	18863.7	18648.4	18315.8	14532.2	14550.2	13369.6	13510.6	15761.1	13673.4	15889.7	14468.4	13328.5	17827.6	15634.1	14521.1	14755.5	0.80562	6.06696e-07	14899.8	12343.9	13555.9	15192.4	15171.4	12703.4	14912.2	13790	11324.7	14881.6	13535.7	12737.5	13754	0.75094	7.26582e-09	0.932127	0.073695
200	CBP_R_V	GBL 9124156_2021-04-19_500PMT_318R_CBP_Ab200_A1.gpr	CREBBP	Q92793	20036.4	15608.6	11885.8	19380.2	12003.7	14798.3	19125	15755.1	13984.9	19644.6	14750.6	12782.5	15813	13583.5	14624.5	15011.7	10455.4	12219.4	12701.2	12339	13622	13551	10431.1	13692.6	11736.5	12830.7	0.811401	0.00736579	17198.2	11178.1	11380.1	12216.1	14113.3	13415.9	10863.5	11468.6	11598.8	14575.8	12270	13510.3	12815.7	0.810455	0.00890266	0.998835	0.982662
84	HDAC4_R_V	GBL 9124331_2021-04-12_550PMT_93R_HDAC4_Ab84_A1.gpr	HDAC4	P56524	17511.9	15489.5	15410.8	16846.4	16872.5	13735.2	14720.9	14451.6	12588.3	19403.6	15545.2	13597.9	15514.5	11681	11788.1	16308.3	11978.3	10314.4	14080.2	12399.6	12750.7	15161.5	11505.8	11119.9	12195.5	12606.9	0.812592	0.000767593	11689.3	11349.9	13531.3	12448	12388.1	16581	10788.7	14231.3	13961.8	12451.2	13002.6	15929	13196	0.850562	0.00526447	1.04673	0.417912
79	HER3/ErbB3_R_V	GBL 9124326_2021-04-12_550PMT_88R_HER3ErbB3_Ab79_A1.gpr	ERBB3	P21860	19421.4	15203.1	18930.2	18182.1	18877.4	15287	17866.2	20400.4	19749.7	20189.8	19150.9	15485.3	18228.6	14256.2	16881.9	15993.9	13230	12011.9	15527.2	13026.1	14945.1	16887.1	15659	15800.1	13599.5	14818.2	0.812906	9.60184e-05	16749	17509.6	15031.5	19666.6	18274	21354.2	17521.5	17723.5	16321.9	19868.3	18149.1	20924.1	18257.8	1.0016	0.970209	1.23212	8.35706e-05
101	Notch1_R_V	GBL 9124347_2021-04-13_550PMT_109R_Notch1_Ab101_A1.gpr	NOTCH1	P46531	27810.6	22974.6	23063.8	25151.3	25656.6	24005.5	32252.8	27600.1	27965.5	27163.4	24203.9	22960.6	25900.7	21157.8	22202.5	22743.2	18568.9	18966.8	21427.3	23376.7	22416.2	21189.4	20773.3	19751.4	20879.6	21121.1	0.815464	6.72582e-05	20290	22555.8	22714.1	19014.6	19954.6	21105.7	21058	19008.5	19373.6	24612.3	26028.3	23930.9	21637.2	0.835391	0.000531757	1.02444	0.524198
36	BRCA1_R_V	GBL 9124465_2021-04-09_550PMT_46R_BRCA1_Ab36_A1.gpr	BRCA1	P38398	11814	10913.7	8272.58	10702.6	9387.13	8271.91	10697.1	9722.44	7656.44	9993.71	7915.9	8173.06	9460.05	8839.3	8054.57	8765.2	6964.35	5558.7	7363.99	8524.96	6923.28	9236.94	6711.4	6446.16	9311.98	7725.07	0.816599	0.00378599	6394.72	7523.64	11244.6	6171.82	7394.62	10182.8	7190.97	6900.65	13012	7970.19	7571.15	10650.8	8517.33	0.900347	0.22354	1.10256	0.28945
370	IKKb_R_V	GBL 9124600_2021-04-16_550PMT_258R_IKKb_Ab370_A1.gpr	IKBKB	O14920	18274.1	17010.6	15885.9	20260.3	16412.2	14057.4	17508.9	16932.5	15114.7	17469	12530.8	13181.1	16219.8	17062.7	13477.8	14203.8	15436.1	11696.7	11049.6	17486.2	14192.6	10704	12470	11005.1	10606.6	13282.6	0.818913	0.00538734	14271.5	10494.5	11442.8	11892.3	6650.55	9366.14	12843.2	11600.2	10563	14682.6	7586.23	10663.8	11004.7	0.678476	1.44071e-05	0.828509	0.0306185
361	c-Src_R_V	GBL 9124546_2021-04-20_500PMT_325R_c-Src_Ab361_A1.gpr	FYN,SRC,YES1	P06241,P12931,P07947	19149.2	17248.2	15948.7	16141.7	17311	15393.8	18252.7	16534.2	15636.6	17383.8	15152.8	14785.7	16578.2	17048	14995.3	12735.1	13160.8	12584.4	12164.1	13662.7	13909.7	11048.3	14844.3	14739.2	12396.6	13607.4	0.820799	6.94768e-05	15931.9	11216.7	11801.2	14647.7	13295.2	13795.3	14101.5	12707.6	11768.4	14162.9	12370.9	12720	13210	0.796827	3.6794e-06	0.970795	0.5234
45	CD24_R_V	GBL 9124145_2021-04-19_500PMT_307R_CD24_Ab45_A1.gpr	CD24	P25063	10286.9	8388.34	11096.2	8252.9	10586.4	8242.95	10885.9	10157.7	6923.01	10385.3	9393.63	7823.71	9368.58	9658.33	8202.04	9341.38	6012.33	6430.68	7496.59	8036.59	6025.67	8397.85	8626.91	5626.27	8825.83	7723.37	0.824391	0.00813276	8718.49	4934.47	7281	7398.43	9096.63	8726.64	9190.86	10235.8	9071.16	5049.35	8086.66	7193.08	7915.21	0.844868	0.0284041	1.02484	0.759378
372	NF-kB p65_R_V	GBL 9124703_2021-04-16_500PMT_281R_NFkBp65_Ab372_A1.gpr	RELA	Q04206	30669.4	33203.7	25120.7	28090.5	33173.2	30637.1	35275.5	30866.7	30311.9	29131.9	29242.6	25968.1	30140.9	25333.9	25738.6	25274	26525.1	26190.9	22407	25895.8	24313.9	24066.2	25447	24433.2	22994	24885	0.82562	4.2607e-05	26907.2	17898.4	24768.4	21934.8	23830.1	22843.9	24977.4	24866.6	22617.9	27816.8	26461.1	23291.4	24017.8	0.79685	2.21379e-05	0.965154	0.320521
323	HER2/c-ErbB2_R_V	GBL 9124545_2021-04-20_500PMT_324R_ErbB2_Ab323_A1.gpr	ERBB2	P04626	31300.9	30090.1	24689.4	30777.9	27703	24173.7	28783.9	28430.3	22556.2	30125.7	22046.5	24430.6	27092.4	25218.1	23235.1	21070.2	18529	18552	23486.5	23099.3	20553.7	23671	22983	23421.1	25096.8	22409.7	0.827158	0.000683046	26706.2	19725.6	23518.3	23067.7	26179.8	26031.3	25035.6	23384.4	27427	24321.7	22932.2	25582.2	24492.7	0.904043	0.0344999	1.09295	0.0291727
116	p70S6K_R_V	GBL 9124553_2021-04-21_500PMT_332R_p70S6K_Ab116_A1.gpr	RPS6KB1	P23443	38371.9	40188.3	31941	31955	31091.8	31387.2	36719.1	33848.7	32945.5	32039.5	31156.3	30145.5	33482.5	31148.6	26484.3	26323.8	28779.2	24282.8	22624.2	31703.8	29593.8	28459.9	30756.9	28196.2	24008.2	27696.8	0.827202	0.000147625	26111.4	23677.3	22808.8	28125	26605.5	25199.1	26445.2	27362.7	24891.3	30490.2	29199.8	27203.9	26510	0.791758	5.16588e-06	0.957151	0.279264
43	Caveolin-1_R_V	GBL 9124399_2021-04-12_550PMT_61R_Caveolin1_Ab43_A1.gpr	CAV1	Q03135	8290.62	8314.43	8364.01	8692.61	7989.04	7854.2	9426.42	8593.9	8991.9	8096.7	8348.31	6371.02	8277.76	8160.86	7552.95	7501.75	5703.97	6245.26	5976.71	6943.31	6597.06	7984.7	6639.05	6280.13	7030.49	6884.69	0.831709	0.000197221	6225.23	5052.12	6554.06	7071.09	6740.51	8629.35	6571.86	6877.25	6254.2	7613.86	7796.21	6928.24	6859.5	0.828666	0.000374669	0.996341	0.942409
329	HexokinaseII_R_V	GBL 9124171_2021-04-15_550PMT_233R_HexokinaseII_Ab329_A1.gpr	HK2	P52789	44485.9	41357.5	32261	43906.9	40640.4	34721.4	42158.5	40109	34411.7	42297.8	39550.9	29805.9	38808.9	38816.5	33209.7	34058.3	31096	24945.5	29993	35371	33842.9	31798.1	34188.4	31403.5	30175.3	32408.2	0.83507	0.00123403	29515.7	33878.3	33148.5	30399.4	28592.5	32958.6	28486.7	28978.6	30050.1	34098.1	33927.9	32317.4	31362.6	0.80813	0.00018427	0.967738	0.385405
122	PDGFRb_R_V	GBL 9124374_2021-04-13_550PMT_134R_PDGFRbeta_Ab122_A1.gpr	PDGFRB	P09619	25275.1	24161.1	24409.9	26374.6	23652.2	23751.4	29576.9	26822.4	27354	25441.5	26668.8	22006.7	25457.9	23943.5	23551.6	21608.5	18812.2	21386.1	16498.9	22382.6	22063.3	23712.3	20564.5	19431.7	22342.9	21358.2	0.838961	0.000106379	24379.7	23654.4	23376.5	24457.7	23473.9	22870.2	23491.8	24088.7	23902.5	23842.3	26131.9	25606.4	24106.3	0.94691	0.053761	1.12867	0.00129906
98	p-mTOR(S2448)_R_V	GBL 9124346_2021-04-13_500PMT_108R_pmTORS2448_Ab98_A1.gpr	MTOR	P42345	30205	31887.5	28348.2	31958.6	27853.1	25007.6	28485.1	29116.8	26935.4	26085	29940.2	22849.9	28222.7	28234.2	24964.5	24794.5	21392.1	21850.9	21375.9	28809.9	23921.7	22321.1	25957.8	20063.6	20835	23710.1	0.840107	0.000696004	20378.7	19610.9	18700.3	18909.4	19930	21703.7	19281.1	19220.3	16880.2	21327.1	20935.9	21925	19900.2	0.705114	4.26773e-08	0.839315	0.000856979
144	SOCS1_R_V	GBL 9124228_2021-04-14_550PMT_149R_SOCS1_Ab144_A1.gpr	SOCS1	O15524	31548.6	30426.1	28620.9	31631.5	30246.3	28110.7	33571.3	30156.3	29311.1	28319.8	22762.8	23068.4	28981.2	25447.4	25929	25134.9	22510.6	20860.3	19939	25154	22990.6	27721	27749.3	23445.7	25671.4	24379.4	0.841217	0.000814631	24853.2	22091.4	24205.9	24273.7	20883.4	27920.8	25913.6	21546.9	27454	25925.8	25499.2	30712.3	25106.7	0.86631	0.00494784	1.02983	0.508975
432	p-mTOR(S2481)_R_V	GBL 9124712_2021-04-19_500PMT_289R_pmTORS2481_Ab432_A1.gpr	MTOR	P42345	14156.6	19371.9	17206.3	15218.7	18777.1	17808.2	15069.4	16499.2	16601.7	15263	14558.6	11730.8	16021.8	13649.2	13610.7	14887.1	13505.3	13083.6	13673.8	14531.3	13075.8	14509.2	12059.1	13992.2	12222	13566.6	0.846759	0.00228794	12222.7	11374.7	12368.8	12660.4	11862.3	17875.2	10473.5	10231.5	13059.5	14155.8	12599.7	13903.9	12732.3	0.794688	0.000795563	0.938506	0.206313
174	Stat5a_R_V	GBL 9124152_2021-04-19_500PMT_314R_Stat5a_Ab174_A1.gpr	STAT5A	P42229	27378	26843.3	25440.2	27176.7	24364.6	26545	29487.3	26261.3	21061.7	28871.6	25802.3	19947	25764.9	25774.6	24127.5	25804.5	19610.8	18264.6	20101.7	21367.9	22295.7	20618.5	22711.3	18500.8	23120.2	21858.2	0.84837	0.00186131	20931.2	16710.1	21704.3	20690.8	24031.2	25557.6	18814.2	20337.8	24138.1	22116.7	20902.4	23426.7	21613.4	0.838871	0.000929471	0.988803	0.813914
373	p-NF-kB p65 (Ser536)_R_V	GBL 9124704_2021-04-16_500PMT_282R_pNFkBp65S536_Ab373_A1.gpr	RELA	Q04206	33932.1	33619.4	30629	31603.4	33713	31869.3	34095.5	30280.4	30315.8	31575.3	28616.8	25954.2	31350.4	29894	29536.2	29585.7	25451.7	25307.7	22407	28292	26420.5	23659.2	26565.5	25447.3	26721.3	26607.3	0.848709	7.6766e-05	24306.1	17661.5	26958.3	21830.5	24795.4	30564.3	22390.7	21250.6	28501.2	28160.2	27255.3	24899.9	24881.2	0.793649	6.18419e-05	0.935124	0.186323
28	p-Bad(S136)_R_V	GBL 9124277_2021-04-09_550PMT_39R_pBadS136_Ab28_A1.gpr	BAD	Q92934	8354.69	7337.54	7146.8	7660.22	7475.64	7905.58	7190.51	7591.19	6757.83	7170.01	7515.03	7738.64	7486.97	5883.98	6871.8	5550.54	5628.77	6628.44	5398.28	7571.58	7441.97	6881.58	6933	6082.12	5751.35	6385.29	0.852852	0.000383854	7158.93	6886.41	6522.52	7536.64	7401.48	6622.92	6739.4	7011.07	6623.89	8871.95	7697.11	6050.87	7093.6	0.947459	0.122299	1.11093	0.0294477
22	p-AuroraA(T288)/B(T232)/C(T198)_R_V	GBL 9124272_2021-04-09_550PMT_34R_pAuroraaT288bT232cT198_Ab22_A1.gpr	AURKA,AURKB,AURKC	Q9UQB9,Q96GD4,O14965	4005.76	3615.05	3477.78	3882.18	3323.7	3808.46	4033.82	4010.8	3625.75	3755.16	3721.8	4044.58	3775.4	2860.79	3140.87	3126.57	2663.83	3121.27	2594.59	3855.76	3546.67	3664.83	3169.85	3624.75	3379.71	3229.12	0.855306	0.000707633	3537.37	3527.5	4206.57	3745.93	3583.11	3917.15	3996.77	3157.95	3199.31	4158.44	3968.62	3343.84	3695.21	0.97876	0.524766	1.14434	0.00653944
267	Integrina5_R_V	GBL 9124487_2021-04-15_500PMT_208R_Integrina5_Ab267_A1.gpr	ITGA5	P08648	30757.9	25687.5	27512.8	31978	30658	28746.6	32020.7	30351.3	26863.5	27450.9	29096.3	26870.4	28999.5	26806.7	27153.2	24287.9	20119.4	23064	24612.2	26279.4	23439.5	30362.1	26004	24339.1	23010.9	24956.5	0.860585	0.000436234	25964.8	25568.7	30088.5	26078.7	26905.7	30787.3	27253.1	27423.9	26387.4	28035.3	24826.8	32066.8	27615.6	0.952279	0.13648	1.10655	0.0137606
147	p-Src(Y527)_R_V	GBL 9124232_2021-04-14_500PMT_153R_pSrcY527_Ab147_A1.gpr	SRC	P12931	16402.1	13054.7	14097.5	16037.6	14684.3	12823.7	9948.04	10238.2	9976.71	9446.9	14712.2	10946.6	12697.4	10799.1	9792.28	9465.95	10736.9	10489.3	10201.4	12628.9	9827.58	11347.7	12048.3	11601.6	12189.3	10927.4	0.8606	0.0400216	9804.6	10387.7	14356	9624.92	11001.9	15516.4	11622.5	11169.1	14902.8	12055.7	9019.08	12386.8	11820.6	0.930951	0.367108	1.08175	0.2098
130	p-PTEN(S380)_R_V	GBL 9124219_2021-04-13_500PMT_140R_pPTENS380_Ab130_A1.gpr	PTEN	P60484	31983	31292.7	26865.1	35138.1	31113.2	27068.9	32759.7	33617.8	28546.5	27797.3	28764.8	23987.2	29911.2	29603	27019.5	28568.6	25287.6	23414.7	24017.8	26815.2	23888.2	26682.2	23513.9	24893.7	25199.3	25742	0.860613	0.00136776	23565.4	25499.3	29172.5	24551	25080.3	30688.9	23628.5	25610.1	31098.7	26313.6	25124.3	28558.7	26574.3	0.888439	0.0117788	1.03233	0.394662
322	p-ErbB2/HER2(Y1248)_R_V	GBL 9124166_2021-04-15_500PMT_228R_pHER2ErbB2Y1248GMU_Ab322_A1.gpr	ERBB2	P04626	26941.2	26420.8	25720.6	27475.7	26552.8	22953.7	24888.8	25345	23028.8	25489.8	24624	23695.3	25261.4	23367.5	22215.3	23684.2	19468.6	17392.1	20617.5	24396.8	22827.8	23116.2	23113.7	19965.8	21663.2	21819.1	0.863732	0.000144254	23465.2	23920.4	21424.1	21852.8	20810.5	20507.4	23907.3	19950.7	20808.5	24273.4	19918.9	24434.3	22106.1	0.875096	0.000108419	1.01316	0.718355
326	SRD5A1_R_V	GBL 9124169_2021-04-15_500PMT_231R_SRD5A1_Ab326_A1.gpr	SRD5A1	P18405	26268.8	25628.3	22874.4	27924	25623.1	24100.4	26198.2	25880.5	24658.8	26030.9	25432.3	22509.4	25260.8	26572.2	23281.4	23233.5	19812.2	18746.3	20684.1	25580.7	22969.6	22755.1	23626	17108.3	18645.5	21917.9	0.867666	0.00267143	25133.7	21875.2	20644.7	22913.1	22619	22037.2	20096.8	20732.4	22368	22605.1	24441.3	22667.3	22344.5	0.884553	8.70024e-05	1.01946	0.656273
52	Claudin-1_R_V	GBL 9124404_2021-04-12_550PMT_66R_Claudin1_Ab52_A1.gpr	CLDN1	O95832	13086	12623	13194.7	13893.5	14057.4	13359.8	15716.1	13673	13087.1	14162	13096.5	12400.6	13529.1	12234	11332.3	13169.1	7872.36	11039.7	10794.9	12046.8	9949.48	14753.4	12406.2	12249.7	13465.3	11776.1	0.870426	0.00744006	11770	11269.5	13975.9	13964	14960.3	13887.1	11367.3	11218.3	14658.1	14054	14408.1	15448.9	13415.1	0.991573	0.827505	1.13918	0.0253685
325	p-SHC(Y317)_R_V	GBL 9124167_2021-04-15_550PMT_229R_pSHCY317MDA_Ab325_A1.gpr	SHC1	P29353	45181.4	44971	45796.6	45808.7	44016.3	39307.9	43904.1	42503.2	35783.2	41556	43141.3	39394.3	42613.7	40574	37442.8	39767.9	32293	36179.6	35321.6	40146.5	36910.2	39302.1	37651.7	37803.3	32855.2	37187.3	0.872662	0.000150698	42397.5	38650	36351.3	40522	38467.1	35894	36916.3	33218.3	38550.6	38867.1	37765.5	40409.1	38167.4	0.895661	0.00079514	1.02636	0.357417
31	Bax_R_V	GBL 9124461_2021-04-09_550PMT_42R_Bax_Ab31_A1.gpr	BAX	Q07812	13006.6	13801.2	13545.3	14726.4	13338.1	13200.2	14076.7	14303.3	12851.3	13461.2	12187.8	13361.9	13488.3	12711.7	11953.4	12251.2	9617.65	10221.3	9951.16	13561	12796.2	13031.6	11869.3	11485.8	12377.5	11819	0.876237	0.000922668	11868.8	13226.9	14138.4	12879.5	11600.8	13531.5	12772.9	11998.6	12735.6	12105.6	13476.2	13496.8	12819.3	0.950399	0.0372443	1.08464	0.0323862
69	Ezh2_R_V	GBL 9124320_2021-04-12_550PMT_83R_Ezh2_Ab69_A1.gpr	EZH2	Q15910	8631.02	7127.36	8360.83	7810.25	7860.95	6963.72	8116.29	8495.99	7644.08	8904.12	8193.63	7105.98	7934.52	6832.58	7253.51	7517.47	4589.08	6160.93	7466.1	5791.97	6700.09	9603.36	6764.56	7075.73	7836.53	6965.99	0.877935	0.0255556	7177.84	9305.32	10342.6	7892.92	9735.64	10620.5	8185.41	8928.17	8420.72	7688.4	9103.05	10941	9028.47	1.13787	0.0131728	1.29608	0.000397024
9	p-ALK(Y1604)_R_V	GBL 9124263_2021-04-09_550PMT_25R_pALKY1604_Ab9_A1.gpr	ALK	Q9UM73	11773.7	8791.59	9022.9	9822.48	8553.22	8961.52	10831.3	10584.1	8178.73	9681.36	10452.2	9894	9712.26	8757.4	9542.17	7989.7	6551.88	7312.85	8077.33	9841.36	8115.91	10306.8	8101.88	7902.45	9883.41	8531.93	0.878471	0.0157994	8753.64	9951.02	9814.37	8485.63	9673.33	10434	9146.26	9698.77	10139.6	10517.7	10198.8	11340.1	9846.1	1.01378	0.729749	1.15403	0.003884
270	Integrinb3_R_V	GBL 9124491_2021-04-15_550PMT_212R_Integrinb3_Ab270_A1.gpr	ITGB3	P05106	24409.9	24722.2	27044.9	26871.4	23813.3	23618.1	26039.1	24100.1	22650.4	24296.7	25133.4	22417.2	24593.1	22282.7	23640.4	22903.1	20055	21297.7	18679.9	19490.2	23094.3	22762.3	21440.4	22683	21144	21622.7	0.879221	8.87835e-05	22954.4	22527	24401.2	25616.6	21178.9	22757.3	21653.4	21539.2	24194.5	25929.1	25316.6	26427.1	23707.9	0.964009	0.208775	1.09644	0.00689457
301	p21_R_V	GBL 9124496_2021-04-15_550PMT_217R_p21_Ab301_A1.gpr	CDKN1A	P38936	41929	39739	41440.7	43482.1	41655.6	34395.3	43550.9	39781	36206	41843.8	41865	36524.1	40201	36802.3	37743.4	37636.9	28848.1	28702.9	32936.6	38033.4	37291.5	43525.8	37276.3	32384.1	33287.9	35372.4	0.879888	0.00440183	36812.5	37114.8	41831.8	33621.2	37841.7	40862.1	35098.2	34686.2	37874.2	38870.6	37828	46834	38272.9	0.952038	0.166652	1.082	0.0854741
37	BRCA2_R_V	GBL 9124466_2021-04-09_550PMT_47R_BRCA2_Ab37_A1.gpr	BRCA2	P51587	14073.7	12972.2	12590.1	13262.7	10699.3	12057	12890.1	12254.7	11765.3	12049.4	10562	9638.18	12067.9	11374.5	10578	10905.8	8573.8	9817.57	9355.99	12434.8	11566	10517.2	11459.1	10742.5	10606.8	10661	0.883419	0.00702983	10523.3	9958.43	9666.82	11297.9	9127.12	10613.6	9260.53	8655.98	10754.2	9733.02	9990.66	9974.74	9963.02	0.825581	9.76297e-05	0.934529	0.0745659
173	VEGFR2_R_V	GBL 9124197_2021-04-14_500PMT_171R_VEGFR2_Ab173_A1.gpr	KDR	P35968	20235.1	23405.8	19046.9	23158.5	19374.8	20232	17046.3	20354.1	23600.8	18606.2	26072.7	19187.1	20860	23189.3	18958.3	18268.4	20977.6	15777.6	14111.9	22013.5	19474.7	15782	22891.4	17072	13901.7	18534.9	0.888535	0.0685674	17108.9	18779.9	10862.7	19415.3	18811.5	16615.1	17063.9	18138.8	12894.9	20064.4	19424.5	15040.2	17018.4	0.815836	0.00224324	0.918181	0.237443
23	AuroraA/AIK_R_V	GBL 9124273_2021-04-09_550PMT_35R_AuroraAAIK_Ab23_A1.gpr	AURKA	Q9UQB9	14203.4	13648.8	12769.4	13189.3	12374.5	13391.3	14507.4	12856.1	12137.3	12957.5	12389.2	13155.6	13131.7	7401.43	12411.8	13467.1	10676.2	10300.2	11620.6	12454.6	13167.3	14886.9	10234.2	13237.4	11909.1	11813.9	0.899651	0.0467276	13897.9	14733.5	14501.7	13790.7	15131.4	14590.8	13183.2	13495.2	12805.5	13991.1	15552.3	13977.2	14137.5	1.0766	0.00380861	1.19669	0.00184073
185	PHF8_R_V	GBL 9124298_2021-04-15_500PMT_173R_PHF8_Ab185_A1.gpr	PHF8	Q9UPP1	13569.3	16032.2	14657	15057.6	14443.3	13763.5	10458.6	13320.2	13261.6	12377.1	17439.9	9806.69	13682.3	13788.6	16379.9	13467.7	14621	15275.1	9847.36	15016.7	11121.6	4965.84	16465.3	13652.4	3328.22	12327.5	0.900983	0.342405	10250.7	11047.3	7357.26	10764.3	9220.88	5945.32	10757.2	10152.8	5091.79	14946.1	10319.9	8357.61	9517.59	0.695616	0.000332944	0.772063	0.0684003
368	NCOA2_R_V	GBL 9124599_2021-04-16_500PMT_257R_SRC2TIF2_Ab368_A1.gpr	NCOA2	Q15596	16173.4	12639.3	12173.4	15548.1	13061.8	10457.6	15253.1	12725.8	10421.6	13033.9	9703.48	9623.38	12567.9	13798.1	12207	12131.2	11301.2	10546	7877.69	11652.1	12319.3	10820.9	11677.8	9130.74	12516.6	11331.6	0.901627	0.135743	11409.9	9727	11833.6	10048.5	9661.32	11884.1	11549	11255.4	9156.76	10636.5	11122.1	11483.8	10814	0.860447	0.0251359	0.954327	0.34412
129	PTEN_R_V	GBL 9124378_2021-04-13_500PMT_138R_PTEN_Ab129_A1.gpr	PTEN	P60484	26554.4	25365.3	27463.6	29095	27509.4	26825	27358.6	28300.3	28768.6	24809.7	27406.4	23817.2	26939.5	24473.4	25794.7	26680.4	20732.2	24116.4	22960.8	25795.4	25117.1	24895.9	24723.6	22664.4	23652.3	24300.6	0.902044	0.000569983	22949.3	24728.1	24197.7	22971.2	22382.1	22541.3	23628.5	25121.9	20820.9	24515.6	26863.3	25959.5	23889.9	0.886801	0.000152806	0.983102	0.549264
328	FAS_R_V	GBL 9124170_2021-04-15_500PMT_232R_FAS_Ab328_A1.gpr	FAS	P25445	31836.8	33038.2	31457.8	33759.6	32413.9	29563.9	32733	32851.8	26094	32814.2	31771	28187.8	31376.8	33833	31742.3	30493.1	25705.9	24353.5	26091.1	32186.2	29943.3	30195.5	24501.6	21551.6	29044.9	28303.5	0.902051	0.026503	26987.3	29991.9	31174.9	27153.6	26072.8	28640.5	23539.2	23033.2	28790.5	28833.6	28815.9	30023.5	27754.8	0.884562	0.00129601	0.980612	0.679743
92	LRP6_R_V	GBL 9124340_2021-04-12_550PMT_102R_LRP6_Ab92_A1.gpr	LRP6	O75581	16928.5	17525	17913.6	14451.8	15387.5	15690.3	17246.8	19876.4	20618.5	16386.7	18657.4	15713.1	17199.6	17123.4	14695.3	17897.8	11666.2	15043.6	16808.8	17420.4	17779.1	14584	14148.9	11744	17523.9	15536.3	0.903291	0.0606637	13371.8	17093.7	19851	14240	14785.6	19340.4	13028.3	14179.9	14344.5	18292.4	19050.9	22748.5	16693.9	0.970597	0.635914	1.07451	0.31037
117	p-p70S6K(S371)_R_V	GBL 9124362_2021-04-13_500PMT_124R_pp70S6KS371_Ab117_A1.gpr	RPS6KB1	P23443	20793	21462.9	22816.1	23686	21640.4	23118	26864.6	25915.1	25888	16614.3	19958.2	20626.8	22448.6	20790.1	19891	21401.2	18226.2	19232.1	17630.5	22918.8	22269.1	20779.4	20151.2	20371.4	20075.6	20311.4	0.904794	0.0380337	23953.6	23266.3	21578.3	21984.5	21084.9	23048.8	21513.8	20325.6	22627.5	22807.4	19718	25303.5	22267.7	0.99194	0.851924	1.09632	0.00506577
357	Bcl-2 (Human Specific)_R_V	GBL 9124592_2021-04-16_550PMT_250R_BCL2_Ab357_A1.gpr	BCL	P10415	14457.5	14006.6	12636.7	26507.1	14861.1	9048.35	15252.1	16670.6	12687.3	14269.7	10501.3	9552.08	14204.2	13899	15113	13800.8	12490.4	10110.4	10748.1	14672.1	13850.4	10969.5	15234.1	11130.7	12287.4	12858.8	0.905283	0.355132	13949.8	10822.7	12212.5	12063.5	13301.1	7628.57	12693.2	12203.1	12607.9	12324.2	13614.2	13491.1	12242.7	0.861904	0.181572	0.952082	0.397012
12	p-AMPKa1(S485)_R_V	GBL 9124265_2021-04-09_550PMT_27R_pAMPKa1S485_Ab12_A1.gpr	PRKAA1	Q13131	1248.76	1129.7	1810.13	1231.43	972.711	2369.42	1328.93	1632.13	1760.18	1018.53	1398.31	2251.61	1512.65	1978.47	1394.97	905.784	1708.85	1405.14	190.552	2422.44	1699.69	645.556	2039.55	1384.26	670.637	1370.49	0.906019	0.546766	2088.74	1235.02	1097.28	2099.9	1291.73	1308.22	2539.83	1488.83	867.946	2290.85	1452.98	1089.64	1570.91	1.03852	0.779181	1.14624	0.424841
115	p-p53(S15)_R_V	GBL 9124360_2021-04-13_550PMT_122R_pp53S15_Ab115_A1.gpr	TP53	P04637	22889.2	22457.9	22057.4	24972.3	22093.8	21703.7	23008.8	18829.8	24181.3	15152	20453.9	17790.2	21299.2	19668.9	17662.5	23251.7	15892.1	15977.5	19056.1	20560.5	20497.9	23076.6	18930.1	15230.5	23223.4	19419	0.911723	0.118908	16694.5	22476.5	25956.3	22109	19837.6	23136.7	19422.2	24354.7	27745.9	20598.3	22057.3	25597.7	22498.9	1.05632	0.333273	1.1586	0.019643
375	p-IkBa (Ser32)_R_V	GBL 9124705_2021-04-16_500PMT_283R_pIkBaSer32_Ab375_A1.gpr	NFKBIA	P25963	15436.9	17717.3	12319.4	15951.3	13945.4	15994.4	16582.1	15765.4	14863.8	17368.1	12748.1	14009.1	15225.1	16065	13306.3	14670.6	11987.8	13538.8	11314.4	15332.5	14342.1	15169.9	11882.8	15232.9	16089.5	14077.7	0.924639	0.108676	13317.1	10937.3	16506.4	12227.5	14357.8	22979.9	12304.9	12418.8	18364.2	15266.3	16742.9	16364.5	15149	0.994999	0.94488	1.07609	0.33532
314	Atg7_R_V	GBL 9124161_2021-04-15_500PMT_223R_Atg7_Ab314_A1.gpr	ATG7	O95352	26006.8	24914.6	23355.7	27535.8	26075.4	23353.6	26755.2	24850.3	23276.5	24331.3	26508.2	23727.9	25057.6	21423.4	24340.7	25514.8	22628.1	19025.2	23415.6	25520.1	24271.5	25778.5	25050.8	19151.4	23071	23265.9	0.928497	0.0380252	23418.4	25304.6	24009.5	22751	22811.9	23608.7	24914.6	22383.2	24853.2	25659.9	23865.9	26716.4	24191.4	0.965433	0.14556	1.03978	0.249519
89	Kit-c_R_V	GBL 9124691_2021-04-22_550PMT_269R_Kitc_Ab89_A1.gpr	KIT	P10721	36084.9	33646.3	27637.1	31065.1	31386.6	29720.3	28545.7	31111.1	29722.4	30233.8	28340.8	27619.5	30426.1	32516.5	28973.5	27426.5	33655.4	24962.1	19236.8	31655.6	31138.1	27666.9	27256.3	29355.5	26371.8	28351.2	0.931805	0.136894	28771.1	30169.8	28635.2	30500.9	25967.8	26397.7	30837.8	28266	26743.4	28112.4	28955.4	28651.6	28500.8	0.93672	0.0358567	1.00527	0.903356
212	MED12_R_V	GBL 9124558_2021-04-22_460PMT_336R_MED12_Ab212_A1.gpr	MED12	Q93074	25374.4	28209.8	24974.3	25025.8	27206.4	25442.3	26212	26501	27281.4	24821.2	24484.7	22135.3	25639	26856.3	24104.9	24224.8	23110.1	22004.9	20006.3	24950.4	24142.8	25631.6	26162.6	24444.3	21945.1	23965.4	0.934721	0.0314287	20675.6	22987.7	23129.5	25687.4	24695.7	23026.3	23579.4	23081.6	24285.5	24610.8	23602.2	24845.1	23683.9	0.923743	0.00339063	0.988256	0.68068
379	MEK6_R_V	GBL 9124708_2021-04-17_500PMT_285R_MEK6_Ab379_A1.gpr	MAP2K6	P52564	21529.9	22049.8	20839.5	22757	24413.5	22972.5	22297.3	22360.6	21236.3	23093.7	23911.6	19876.6	22278.2	23167.4	21185.7	22704.6	22419.1	17918.2	18087.9	21001.7	19713.7	22705	21103.7	19757.9	20212.8	20831.5	0.935061	0.0321885	19736.3	19642.9	24696.8	21018.6	23215.8	24884.7	22438.6	18054.1	20582.9	22455.3	21762.6	22071.2	21713.3	0.974645	0.427228	1.04233	0.26917
124	p-PDGFRb(Y751)_R_V	GBL 9124375_2021-04-13_550PMT_135R_pPDGFRbetaY751_Ab124_A1.gpr	PDGFRB	P09619	10249.3	10289.8	10988.6	11221.4	10326.4	10397.3	12056.2	12510	11891.3	11260.1	11040.7	6945.09	10764.7	10883.6	9555.13	10534.8	7749.03	9040.19	8913.25	10306.1	10962.9	11932.3	9600.39	10659.3	10697.1	10069.5	0.935421	0.198474	8223.62	11054.5	11278.2	10285.1	8893.32	10912.4	8283.88	9285.57	11788.7	10863.6	12475.4	14059.5	10617	0.986279	0.821933	1.05437	0.373848
35	Bcl-xL_R_V	GBL 9124464_2021-04-09_550PMT_45R_BclxL_Ab35_A1.gpr	BCL2L1	Q07817	17706.1	15540.2	17341.5	17105.6	15752	15671.1	19800.5	20533.8	18119.8	16235.3	18276.4	16755.2	17403.1	18500	18308.6	17783.7	14670.2	16107.2	15803.5	14965.4	16541.8	16972.8	16137.2	15157	16478.3	16452.1	0.945355	0.119856	17899.1	19020.1	21040.8	17963.5	18223.6	19003.9	18370.5	17391.8	20175	17441.8	17231.9	18850.9	18551.1	1.06596	0.0567994	1.12758	0.000320526
78	p-HER2/ErbB2(Y877)_R_V	GBL 9124325_2021-04-13_550PMT_87R_pHER2ErbB2Y877_Ab78_A1.gpr	ERBB2	P04626	11223.5	8882.45	10871.6	10174.1	10584.8	8603.01	10455.4	10678	10233.1	10820.7	9876.54	9032.79	10119.7	9512.89	10138.7	10887.7	8355.83	8145.69	9988.48	8958.99	9096.14	10776.6	10097	9048.24	9815.15	9568.44	0.945529	0.132219	5370.97	4399.93	10889.4	8596.44	10271.7	11514.7	9429.24	9816.05	10165.3	10280.5	10756.3	11231.4	9393.49	0.928241	0.314797	0.981716	0.805898
312	Atg3_R_V	GBL 9124160_2021-04-15_500PMT_222R_Atg3_Ab312_A1.gpr	ATG3	Q9NT62	25950.1	23728	28311.9	28084.2	27120.4	24793.8	27378.6	26072.1	25152.1	26366	26904.2	25831.9	26307.8	26457.3	26204.1	26657.3	22939	21443	24891.5	26257.5	25451.4	27433.4	24536.4	24620.4	21825.7	24893.1	0.946225	0.0511905	25905.9	26079.4	27120.9	25638.9	25541.8	23363.3	23414.1	22528.3	25581.4	26927.8	26732.8	27118.3	25496.1	0.969145	0.18831	1.02422	0.41133
265	Ki67_R_V	GBL 9124559_2021-04-21_500PMT_337R_Ki67_Ab265_A1.gpr	MKI67	P46013	18988.7	25259.5	24262.1	16827.8	22476.8	22362.5	17442.3	21639.5	22562.2	18728.7	19382.8	20573.5	20875.5	22082.6	19841.4	17519.2	22401.5	16902.4	14684.6	23975.2	21761.6	19619.3	23828.7	21179.2	13519.1	19776.2	0.94734	0.391445	17645.1	19978.5	17540.4	20540.9	21689.3	18683.3	19507.2	21715.6	15317.9	22956.9	22376.8	19639.8	19799.3	0.948445	0.295882	1.00117	0.984699
96	MMP-9_R_V	GBL 9124344_2021-04-13_550PMT_106R_MMP9_Ab96_A1.gpr	MMP9	P14780	19900.3	17454.9	17269.7	19262.6	19033.7	17656.8	21227.2	21306.4	20265.1	19590.7	19474.8	17120.1	19130.2	19890.8	18451.2	19970	14340.5	15966	18267.1	17921.2	19569.8	17569.6	18511.3	17249.7	20248.1	18163	0.949438	0.156722	16244.5	16578.8	23232.4	14987.3	19060.6	21478	16572.4	16660.9	21979.8	19477.8	21105.5	24329.2	19308.9	1.00934	0.859178	1.06309	0.279763
64	p-EGFR(Y1045)_R_V	GBL 9124410_2021-04-12_550PMT_72R_pEGFRY1045_Ab64_A1.gpr	EGFR	P00533	8287.69	5112.75	7805.97	9257.64	7502.61	7373.02	10351.7	8293.62	7296.56	8149.86	9123.48	6089.8	7887.06	8086.54	7000.32	8352.41	5668.8	5375.93	8899.34	6957.76	7023.17	10026.7	7652.97	7520.12	7632.5	7516.38	0.953002	0.50597	7072.58	7862.21	8291.48	7033.67	7441.54	8857.19	6938.64	7353.89	8522.68	8225.02	8668.53	9360.97	7969.03	1.01039	0.862391	1.06022	0.313452
11	p-AMPKa(T172)_R_V	GBL 9124264_2021-04-09_550PMT_26R_pAMPKaT172_Ab11_A1.gpr	PRKAA1, PRKAA2	Q13131,P54646	13945	12926.8	13010.3	14646.2	16470.8	16953	16212.7	17415.4	15132.5	16253.8	18433.3	19404.2	15900.3	13722.1	14732.2	13740.6	13256.5	11665.6	14739.4	15973.3	15040.8	18642.9	16067.2	15341.6	18944.4	15155.5	0.953159	0.387219	21252.6	21119.1	21867.3	21503.8	19834	23022	21819.6	20809.2	18142.4	21532	21489	21181.8	21131.1	1.32897	4.94449e-07	1.39428	1.11391e-07
118	p-p70S6K(T389)_R_V	GBL 9124364_2021-04-13_500PMT_125R_pp70S6KT389_Ab118_A1.gpr	RPS6KB1	P23443	24104.2	23180.3	25615.4	26933.7	25126.8	24698.4	22714.3	28079.8	27983.7	20887.3	22273.7	19479	24256.4	23580.8	22863.5	26426.9	18824.5	22532	24899.9	26182.7	22918.7	25085.2	22101.7	21618.4	22665.4	23308.3	0.960914	0.349768	22429.3	22586	23843.2	22386	22795	22726.5	21860.5	21024.1	22783.2	24581	25143.8	24829.2	23082.3	0.951597	0.191259	0.990304	0.754499
82	HDAC1_R_V	GBL 9124329_2021-04-12_550PMT_91R_HDAC1_Ab82_A1.gpr	HDAC1	Q13547	12297.9	11090.4	12275.6	11803.8	12151.5	11396.6	11212.7	12160.7	11823.9	12003	12292.2	10399	11742.3	11238.2	10568.7	13947.5	10174.1	8798.57	12578.2	10131.6	11243.1	13628.7	10414.5	10751.8	12085.6	11296.7	0.962056	0.358707	10901.2	13709.4	15199.5	12554.8	14212.5	16705.9	9350.83	14275.6	14906.8	12768.2	13339.2	16584.4	13709	1.1675	0.00940242	1.21354	0.00474445
318	p-EGFR(Y845)_R_V	GBL 9124164_2021-04-15_500PMT_226R_pEGFRY845_Ab318_A1.gpr	EGFR	P00533	24329.8	22425.9	26129.1	24722	24830.2	22847.3	25307.3	24793.6	22629.6	23560.1	24610.3	20006	23849.3	24740.5	24664.9	21870.1	23618.7	20067.4	19285.9	24386.3	24326.1	23445.9	25111	22732.8	21794.1	23003.6	0.964543	0.257691	24308.2	22865.1	23111.6	23046.7	21221.6	23967.5	22141.4	21090.9	21252.5	25078.6	24418.1	22586.7	22924.1	0.961206	0.146961	0.996541	0.906796
319	p-EGFR(Y992)_R_V	GBL 9124165_2021-04-15_500PMT_227R_pEGFRY992_Ab319_A1.gpr	EGFR	P00533	28340.1	24491	28493.9	29398.3	27493	26688.6	27844	27645.5	24580.5	26054.5	27512	25107.3	26970.7	27618.1	23383.1	28419.1	25534.3	24397.8	25927.2	26710	26825.7	27890.8	25270.8	25201.2	26039.7	26101.5	0.967771	0.180223	26444	24590.4	27238.5	25009.5	26133.8	26592	24762	23635	25119.8	26784	27005.5	29524.2	26069.9	0.966599	0.177079	0.998789	0.959858
205	CtBP2_R_V	GBL 9124555_2021-04-21_500PMT_334R_CtBP2_Ab205_A1.gpr	CTBP2	P56545	31012.8	31905.5	28797.7	29645.7	28936.4	27211	31111.4	29616.4	28963.7	28561.7	26605.9	26585.8	29079.5	30377.4	25569	27241.9	28666.7	25376.3	23796.8	31156	28036.4	31201.8	31315.7	31953.8	23837.8	28210.8	0.970127	0.399304	25865.8	29479.3	27378.6	30313.6	28041.8	29062	24802.8	27489.5	28081.8	30922.5	30026.9	30517.1	28498.5	0.98002	0.442351	1.0102	0.783736
137	Slug_R_V	GBL 9124224_2021-04-13_550PMT_145R_Slug_Ab137_A1.gpr	SNAI2	O43623	24046	23343.5	26414.5	21161.8	18414.1	19769.6	24218.6	20925.3	24474.4	22066.9	21115.4	21422.9	22281.1	24295.7	23600.3	25971.9	17899.6	17572	19140.2	19960.4	24979.7	23934	21069.7	19264.6	22605.6	21691.2	0.973523	0.584578	19738	21618.1	22877.3	20238.9	20690.1	23695.9	19527.9	20711.3	23714.6	22176.1	27231	25931.8	22345.9	1.00291	0.946884	1.03019	0.556308
378	DNA-PKcs_R_V	GBL 9124706_2021-04-17_500PMT_284R_DNA-PKcs_Ab378_A1.gpr	PRKDC	P78527	19928.3	16884	17556.4	18664.6	18767.3	16616.7	19044.1	17415.2	17294.1	16934.2	17160.8	15348.8	17634.5	19057.7	18821.2	18645.1	14333.6	17236	14384.9	17148.3	15776	18433.5	17185.5	16921.3	18177	17176.7	0.974036	0.447667	20444.8	16377.2	16326.9	17532.1	17893.5	20969.7	17852.2	18499.3	18621.1	17218.7	18829.4	17410.8	18164.6	1.03006	0.344637	1.05752	0.127591
363	p-GSK-3a/b (Ser21/9)_R_V	GBL 9124595_2021-04-16_500PMT_253R_GSK3ab_Ab363_A1.gpr	GSK3A,GSK3B	P49840 , P49841	13055.5	12722.3	11625.8	14256.5	10188.2	11288.8	14105.9	13147	12469.1	12805.2	11797.2	10833.4	12357.9	15170.6	12542.7	13826.7	12304.8	10448.5	11192.8	14822	12168.2	11242.9	9237.87	10379	11623	12079.9	0.977504	0.66526	14633.9	11558.5	11186.3	12120.8	12347.3	10372.1	11554.9	10007.8	10750.5	12431.6	10740.1	11637.2	11611.8	0.939621	0.153019	0.961245	0.465242
220	p-TRAP220/MED1(T1457)_R_V	GBL 9124311_2021-04-15_500PMT_185R_pTRAP220MED1T1457_Ab220_A1.gpr	MED1	Q15648	20376.4	18315.2	17171.5	15705.7	8448.32	5719.77	16526.2	15355.1	13534.7	12276.3	19862.5	15811.7	14925.3	18480.9	16901.8	13118.2	16936.5	14632.2	11663	16839.5	15743.3	11400.6	14802.5	13677.6	10999.2	14599.6	0.97818	0.824891	10659.4	12053.8	9557.44	12632.6	10795.5	9361.17	9302.03	10924	7768.47	14673.5	12100.4	10586.7	10867.9	0.728154	0.00978358	0.744397	0.000421001
307	Beta-Catenin_R_V	GBL 9124159_2021-04-15_550PMT_221R_bCatenin_Ab307_A1.gpr	CTNNB1	P35222	34034.6	35451.6	37669.4	36328.4	35865.2	33815.4	35356.5	35873.5	32321.5	35297.4	34280.4	34255.8	35045.8	32191.9	33723.6	34941	30401.8	30935.8	32549.6	36724.3	37038.8	38473.7	37570.7	34584.5	35098.9	34519.5	0.984983	0.549117	35110.2	39539.9	38819	38555.5	40773.8	39261.4	33674	33662.6	31713.3	39308	38593.9	40665.9	37473.1	1.06926	0.0246035	1.08556	0.0193785
56	p-c-Myc(T58)_R_V	GBL 9124406_2021-04-12_550PMT_68R_pcMycT58_Ab56_A1.gpr	MYC	P01106	4198.63	3631.54	4188.17	4728.76	4191.04	3325.62	5296.32	3739.22	4434.26	4927.12	3637.41	2620.28	4076.53	4335.73	3701.77	4190.21	2901.44	3435.07	4117.07	3524.83	3353.43	5379.77	4263.57	3933.71	5090.1	4018.89	0.98586	0.847472	3174.57	4637.9	5635.89	3546.24	3361.38	6013.84	3020.98	3198.44	5581.42	3828.49	3471.36	5719.81	4265.86	1.04644	0.640138	1.06145	0.539003
287	AMPKa_R_V	GBL 9124494_2021-04-15_550PMT_215R_AMPKa_Ab287_A1.gpr	PRKAA1, PRKAA2	Q13131, P54646	40195.3	42605.1	42745.3	43048.6	37219.4	38937.9	40973.3	42480.2	37059	39198	39642.1	36048.1	40012.7	44588.9	41748.2	41721.6	33721.1	30656.3	40621.8	40689.6	39113.7	46818.5	35354.5	37102.7	43861.5	39666.5	0.991349	0.824126	38232.7	36442.7	44129.4	32809.4	34918	49406.4	38242.3	37594.5	43370.1	36977.9	40097.9	49911.5	40177.7	1.00412	0.924827	1.01289	0.808264
7	ALK_R_V	GBL 9124456_2021-04-21_550PMT_17R_ALK_Ab7_A1.gpr	ALK	Q9UM73	6932.19	10179	9060.59	3321	7375.17	8455.34	7381.27	8200.79	8219.93	6445.09	8451.34	7320.16	7611.83	9367.27	8301.43	7921.18	11254.6	4284.71	4951.52	8310.24	7560.79	7327.19	9198.79	7914.13	5965.76	7696.47	1.01112	0.909892	7146.18	8475.52	5633.07	8806.75	8166.89	6506.66	9078.47	9946.37	5487.55	7688.87	7020.8	5318.53	7439.64	0.977379	0.794813	0.96663	0.720274
153	p-Stat3(S727)_R_V	GBL 9124185_2021-04-14_500PMT_160R_pStat3S727_Ab153_A1.gpr	STAT3	P40763	17124.4	18107.8	16378.3	14163.7	19571	15919.5	12633.9	15163.5	14510.8	13277.9	15770.1	11735.6	15363	19741.3	20042.5	14110.4	15278.4	14337.8	7306.3	21054.1	16922.1	14740.1	17650.3	15631.9	10240.1	15587.9	1.01464	0.867178	15841.1	11351.9	9159.89	14820	14507.1	10891.3	13114.1	13600.1	10206.1	19830	16890	14105.5	13693.1	0.891301	0.142245	0.878442	0.204322
169	YAP_R_V	GBL 9124151_2021-04-19_500PMT_313R_YAP_Ab169_A1.gpr	YAP1	P46937	8111.14	6763.27	8304.73	8778.34	8067.96	7792.03	8943.52	8687.38	9095.45	9065.69	6678.43	8835.94	8260.32	9393.56	9429.28	10439.1	7855.38	5776.85	7397.23	8709.26	9405.11	10134.1	7252.12	7140.41	7833.32	8397.15	1.01656	0.775012	8386.86	7403.14	9187.96	10371.5	13117.4	12267.3	10328.7	10305.3	10504.3	9575.59	10443.6	9597.51	10124.1	1.22563	0.00176864	1.20566	0.0087823
211	KLF4_R_V	GBL 9124556_2021-04-22_460PMT_335R_KLF4_Ab211_A1.gpr	KLF4	O43474	17851	22134.7	21054	18482.4	19466.3	19054.5	19447.2	21038.7	20756.6	18860.6	16299.3	18999.3	19453.7	20922	20282.6	21243.8	18492.6	17788.4	16399	21514.6	19541.3	21344.6	22299.2	19698.1	18528.8	19837.9	1.01975	0.581649	17363	16887.4	17176.5	20152.2	18611.3	18476.6	17700.7	15926.5	15375	20722.9	20318.9	20149.5	18238.4	0.937527	0.0943381	0.91937	0.0385268
63	p-EGFR(S1046/1047)_R_V	GBL 9124409_2021-04-12_550PMT_71R_pEGFRS1046S1047_Ab63_A1.gpr	EGFR	P00533	13153.5	11580.6	15145	12064.4	12559	12846.3	14184.9	14626.1	12935.5	12730.3	13116.8	12149.5	13091	10753.4	13667.3	15728.1	8657.07	12171.8	14143.4	14669.2	11491.7	17505.7	12155.8	14875.5	14386.8	13350.5	1.01982	0.737589	13834.4	14544.1	14966.8	14981.5	14958.5	16224.7	13941.4	14004.5	13476	15451.6	15106.5	13807.2	14608.1	1.11589	0.000815564	1.0942	0.109566
434	p-4E-BP1(T37/T46)_R_V	GBL 9124139_2021-04-19_500PMT_301R_p4E-BP1T37T46_Ab434_A1.gpr	EIF4EBP1	Q13541	10263.1	14349.9	14977.2	10096.4	11624.6	14393.6	10143.5	10407.6	14226.9	12650.6	12452.2	11936.6	12293.5	15672.7	12365.3	10629.5	13994.3	12103.5	9764.34	14371	13372.6	12258.5	13551.4	10926.8	11900.5	12575.9	1.02297	0.700123	13862	10101	14349.5	13170.1	15265.9	16778.3	14735	13019.2	16173.1	13314.8	14324.9	12421.9	13959.6	1.13553	0.0344374	1.11003	0.0636884
67	p-EGFR(Y1173)_R_V	GBL 9124414_2021-04-12_550PMT_76R_pEGFRY1173_Ab67_A1.gpr	EGFR	P00533	20538.2	23922.7	17785.3	18359.7	20045.3	18524.7	23805.5	22061.2	18892.7	19549	20438	16851	20064.4	20094.7	19141.9	25272.4	17299.8	16005.6	22507.9	16864.2	17572	23642.9	22424.6	21452.8	24804	20590.2	1.02621	0.647868	19093.4	17955.4	24305.3	21131.3	19658.1	23949.4	17935.4	19585.2	23854.4	25311.9	22698.3	27318.4	21899.7	1.09147	0.11235	1.0636	0.320988
29	p-Bad(S155)_R_V	GBL 9124459_2021-04-09_550PMT_40R_pBadS155_Ab29_A1.gpr	BAD	Q92934	3718.73	2580.74	2310.23	3264.86	2604.6	2697.79	3586.93	2871.93	2592.2	2813.7	2636.18	2844.51	2876.87	1509.34	2271.81	3774.1	1928.64	2532.2	3161.1	2970.54	3593.3	4601.09	2885.19	2494.85	3737.32	2954.95	1.02714	0.785131	2833.34	3581.37	4212.3	2481.78	3373.59	4749.5	2829.69	4086.38	4073.88	2565.61	4052.44	4713.17	3629.42	1.26159	0.0110513	1.22825	0.0625731
107	p27/KIP1(C-term)_R_V	GBL 9124352_2021-04-13_500PMT_114R_p27KIP1_Ab107_A1.gpr	CDKN1B	P46527	19807.4	21310	22579.9	22181	23189.6	23311.4	21573.4	24124	27182.7	19094.6	20032.1	19565.4	21995.9	24999.5	25524.2	20643.9	21494.3	23674.2	19650.9	21321.5	22858.5	24589	21339.7	21521.5	23788.2	22617.1	1.02824	0.477974	19805.4	20242.9	24748.9	21965.4	20043.3	24132.7	17088.4	19182.6	20855.6	20373.7	25912.7	28232.6	21882	0.99482	0.921586	0.967497	0.503362
171	cleaved Caspase-7_R_V	GBL 9124195_2021-04-14_500PMT_169R_Cleaved Caspase7_Ab171_A1.gpr	CASP7	P55210	12202.1	14115.3	12486	16293.6	14463.9	12170.1	14152.1	8387.74	15816.3	10849.7	16175.2	12045.2	13263.1	16203.8	15913	14490.9	11624.9	10942.6	12440	13519.6	11206.5	14201.5	16066.2	13592.2	13527.4	13644.1	1.02872	0.663826	11067.1	12179.8	11440.3	10567.1	10343.4	8292.85	10782.5	6415.08	2502.1	13859	6928.91	8032.64	9367.57	0.706287	0.0022922	0.686568	0.000635167
65	p-EGFR(Y1148)_R_V	GBL 9124411_2021-04-12_550PMT_73R_pEGFRY1148_Ab65_A1.gpr	EGFR	P00533	13004.8	14652.3	13499.3	13901.1	15028	15156.4	16428.9	15642.1	15328.7	14341.1	12281.8	12810.1	14339.5	16458.8	15536.9	16958	12212.4	12409.4	12378.2	14259.3	12779.1	18086.1	14072.9	14698.5	17439.2	14774.1	1.0303	0.54786	13589.6	13838.3	16863.8	14614.4	13370.1	17269.6	14094.1	14665.8	17491.2	17136.5	12859.8	17950.4	15312	1.06781	0.152052	1.03641	0.515757
331	PFKFB3 (C-terminal)_R_V	GBL 9124172_2021-04-26_460PMT_234R_PFKFB3_Ab331_A1.gpr	PFKFB1,PFKFB2,PFKFB3,PFKFB4	P16118,O60825,Q16875,Q16877	31863.8	31065.7	30741.7	33456.5	30835.2	29524	30186.8	28801.4	27351.5	30866.3	29631.1	29181.7	30292.1	31583.2	31907.3	35734.9	32570.6	28794.5	33837.1	29507	29435.9	31642.6	29140.6	28079.7	32684.9	31243.2	1.0314	0.250835	24361	27848.1	29790.3	24241.6	22592.3	27116.4	23758.8	24951.6	30323.6	26686.4	26328.4	29554.3	26462.8	0.873585	0.000318215	0.846992	8.46087e-05
93	MEK1_R_V	GBL 9124341_2021-04-13_550PMT_103R_MEK1_Ab93_A1.gpr	MAP2K1	Q02750	15643.9	14612.2	15468.5	14267.3	13894.9	16300.1	17070.9	17822.2	19110.9	17171	17695.6	16147.8	16267.1	15973.7	16565.3	19226.4	12691	15110.9	18458.4	16258.9	15047.1	19158.3	16799.6	16897.2	19862.5	16837.4	1.03506	0.457369	15039.9	18646	20479.1	17556.7	17220.4	20199.3	14333.5	15651.1	16665.1	17097.3	20348.6	22713.5	17995.9	1.10627	0.0593154	1.0688	0.233282
128	PIAS1_R_V	GBL 9124377_2021-04-13_550PMT_137R_PIAS1_Ab128_A1.gpr	PIAS1	O75925	28968	30197.3	30126.2	29849.5	30254.4	30924.4	35333	31826.6	27410.3	28711.4	29720.7	29517.2	30236.6	31880.3	33016.8	35220.5	25311	29087.7	30243.6	30912.2	33335.3	35209.5	30675.2	32792.2	30836.8	31543.4	1.04322	0.192833	29208.2	29311.8	32049.2	31460.6	27876.4	35903.6	26967.3	32743.6	34104.8	31372.1	33435.6	35565.9	31666.6	1.04729	0.171069	1.0039	0.915526
159	p-Stat6(Y641)_R_V	GBL 9124189_2021-04-14_500PMT_164R_pStat6Y641_Ab159_A1.gpr	STAT6	P42226	16576.1	18530.6	12418.2	10107.2	12123.3	8918.69	9272.63	10599.3	11919.7	7533.8	15146.3	9798.6	11912	15355.5	14310.5	12945.9	14478.2	11014	11109.4	12226.2	11390.4	12058.8	12014.2	10994.7	11627.8	12460.5	1.04604	0.608644	10528.9	9872.63	12242.9	9384.7	11324.6	11147.3	10814.8	11220	12130.2	11745.1	9783.19	12008	11016.9	0.924853	0.385507	0.884146	0.0110293
337	GLDC_R_V	GBL 9124175_2021-04-16_500PMT_237R_GLDC_Ab337_A1.gpr	GLDC	P23378	16221.9	14844.1	14059.3	15587.7	10437.4	11066.5	12957.8	14069.2	11730.8	14288.8	11364.5	11716.6	13195.4	15335.6	13878.7	16523.2	12678.3	10995	12745.2	13644.8	14113.6	15238.4	13160.7	11717.1	16898.9	13910.8	1.05422	0.357877	10846.6	12372.6	13962	12512	13268.2	13406.4	10666.6	13430.8	15019	13255.7	14389.8	16059.5	13265.7	1.00533	0.92215	0.95363	0.361065
365	HIF-1a_R_V	GBL 9124597_2021-04-17_500PMT_255R_HIF1a_Ab365_A1.gpr	HIF1A	Q16665	13727.1	13439.5	14874	14903.4	12897.3	13637.8	12856.4	14578.7	13282.6	11838.5	12900.4	14922.2	13654.8	15271.5	15269.3	16547.1	13466.1	13560.3	7042.56	16200	13636.2	15073	14459.9	14830.4	17491	14403.9	1.05486	0.370711	18070.3	17443.6	18805.4	16937.7	17372.4	15410.8	12111.8	9238.79	16665.7	15108.6	18328.1	17642.6	16094.7	1.17868	0.0136591	1.11738	0.14279
364	HER2/ErbB2_R_V	GBL 9124596_2021-04-16_550PMT_254R_HER2cErbB2P185_Ab364_A1.gpr	ERBB2	P04626	14481.8	9688.38	9469.89	13587.2	9882.86	7527.5	11080.2	11402.6	7494.8	10414.4	9580.65	10381.5	10416	13628	10756	15140.1	9871.88	8818.84	10681.1	11439.3	12824.7	11838.1	10005.8	8287.03	9984.96	11106.3	1.06628	0.414656	11492.2	9800.05	9789.73	9299.12	10117.7	9383.63	12453	10882.4	10762.7	9901.8	12063	10478.3	10535.3	1.01146	0.860463	0.948587	0.390516
39	N-Cadherin_R_V	GBL 9124334_2021-04-21_550PMT_96R_CadherinN_Ab39_A1.gpr	CDH2	P19022	32286.5	28791.9	29518.6	26129.3	31438.3	28547.2	28103.7	28815.5	28424.9	27344	26915.8	23112.4	28285.7	32171.2	29144	39510.2	33226.2	27036.1	26522.6	27985.5	30742.3	32530.4	29284.4	26948.5	28076.4	30264.8	1.06997	0.13608	26776.2	27785.5	28520.3	27634.3	32309.7	30148.4	26989	26037.6	26839.1	28801.9	35081.7	34720.7	29303.7	1.03599	0.378992	0.968243	0.499003
80	p-HER3/ErbB3(Y1197)_R_V	GBL 9124327_2021-04-12_550PMT_89R_pHER3ErbB3Y1197_Ab80_A1.gpr	ERBB3	P21860	9543.44	9695.08	10572.4	9620.82	10818.9	9932.36	9470.6	9968.03	9478.1	10129.9	9668.7	8143.67	9753.5	10684.6	11528.2	12486.3	7271.9	8578.29	12152.8	8550.15	9830.29	12208.1	10503.9	9881.55	12064.6	10478.4	1.07432	0.190525	9775.93	9546.65	12763.4	9604.72	11370.4	15113.3	10111.4	10315.4	12432.4	11470.7	12996.2	13420.1	11576.7	1.18693	0.00512569	1.10482	0.137402
121	p-PDGFRa(Y754)_R_V	GBL 9124373_2021-04-13_550PMT_133R_pPDGFRalphaY754_Ab121_A1.gpr	PDGFRA	P16234	30061.3	32098.3	34896.2	32034.7	31893.4	31382.6	28521.5	36309.3	37036.1	28763.5	33032.4	31200.5	32269.1	36948.4	37252.6	37329.2	26563.5	31888.9	36043.9	35232.6	37593.7	38266.4	32995.5	35267	36586.8	35164	1.08971	0.0283973	32979.3	37581	32081.9	32987.3	33896.8	37593.7	29488.1	31726.4	33470.3	31380	35268.4	41511.2	34163.7	1.05871	0.140291	0.971552	0.467695
218	Stat3_R_V	GBL 9124310_2021-04-15_460PMT_184R_Stat3_Ab218_A1.gpr	STAT3	P40763	38191.6	39207	35132.3	22489.4	37957.5	34258.3	35132.4	36780	32277.8	30582.1	32528.9	36192	34227.4	37054.5	36662.4	43376	36276	37627.4	38621.8	35832.7	39817.3	41853.3	30054.1	37036.3	35021.5	37436.1	1.09375	0.0629065	28743.7	32421.2	30146.1	32015.8	25151.7	31488.1	29673.1	30515.6	31108.4	31042.9	31515	39035.4	31071.4	0.907793	0.0614569	0.829985	9.82418e-05
25	p-Axl(Y702)_R_V	GBL 9124365_2021-04-21_550PMT_126R_pAxlY702_Ab25_A1.gpr	AXL	P30530	29219.3	30718	26020.6	23880.3	23505.6	24179.8	31445.5	33461.7	29589.5	22037	25957.1	17072	26423.9	32178.8	29335.1	35817.9	25528.7	24573.4	30209	28623.4	27316.5	29899	26752.6	29682.8	27655.8	28964.4	1.09615	0.129496	25291	24179.9	28378.1	25793.6	24572.3	28047.1	21214.3	23580.6	29081.5	29070.7	26607.4	32100.4	26493.1	1.00262	0.96587	0.914677	0.0565336
345	FBXO11_R_V	GBL 9124585_2021-04-16_500PMT_243R_FBXO11_Ab345_A1.gpr	FBXO11	Q86XK2	9974.9	6840.06	12144.7	8701.48	10148.4	10655.9	9190.07	11511	11592.5	10176.6	8315.18	10965.1	10018	11318.1	9377.78	14058.5	11180.6	10721.2	9337.72	11865	12186.3	11748	11184.5	9136.87	10282.1	11033	1.10132	0.105474	11290.2	8530.71	10559.4	11121.3	11117.8	10732.8	10599.9	10143.7	11699.1	11121.1	11893.3	13586.6	11033	1.10132	0.0843093	0.999995	0.999925
166	Vimentin_R_V	GBL 9124554_2021-04-21_500PMT_333R_Vimentin_Ab166_A1.gpr	VIM	P08670	22789.6	25402.3	25402.6	21739.5	25223.1	27009.7	23614.1	26601.4	29505.8	22862.6	25838.9	21458.6	24787.4	25254.5	28834.7	29941.2	23236.1	25967.4	23674.3	29630	29883.5	31527.3	29588.8	28199.6	28014.8	27812.7	1.12205	0.00774578	23579.2	27025.3	28339.6	27234	27856	25447	25373.2	23052.4	22998.3	29800.4	28596.6	30481.4	26648.6	1.07509	0.0782257	0.958146	0.287132
206	Cyclin C_R_V	GBL 9124541_2021-04-19_500PMT_320R_CyclinC_Ab206_A1.gpr	CCNC	P24863	21688.6	21082.6	23124.6	16322.7	23935.6	23548.6	22823.9	19937.7	24577.2	19930.5	21478.7	20791.8	21603.5	25116.5	25021.6	29822.5	17292.6	20207.2	23947.1	22155.1	24639.6	29334.8	22192.2	23920.1	27569.3	24268.2	1.12334	0.043365	22505.4	16956.5	21983.9	19668.5	25776.4	30789	19148.8	21282.7	22694.3	23857.2	25726.1	25666	23004.6	1.06485	0.277434	0.94793	0.405818
155	p-Stat4(Y693)_R_V	GBL 9124186_2021-04-14_500PMT_161R_pStat4Y693_Ab155_A1.gpr	STAT4	Q14765	10509.5	13789.8	11006.1	1087.97	11554.6	6789.8	6803.8	12516.2	8175.08	8985.9	14832.2	11214.7	9772.15	15642.6	13762.9	8331.3	13211.9	11639	7333.31	12884.2	12435.3	8419.58	11908.4	10123.7	6586.72	11023.2	1.12803	0.365517	10884.3	7410.23	7763.27	8421.26	5940.58	9272.46	6631.24	8699.46	4378.67	13543	7498.91	6472.97	8076.37	0.826468	0.20121	0.732667	0.0119318
164	p-Tuberin/TSC2(T1462)_R_V	GBL 9124190_2021-04-14_500PMT_165R_pTuberinTSC2R1462_Ab164_A1.gpr	TSC2	P49815	7590.52	12570	10765.6	4130.39	7721.3	7178.8	3710.02	4538.93	7945.45	6244.8	10228.3	6641.75	7438.82	9767.53	10381.4	9240.9	8805.75	7664.79	4187.09	9060.74	7151.92	8144.3	10139.3	8306.84	7852.36	8391.91	1.12812	0.312811	8595.58	5559.68	10233.8	4311.5	4955.54	2745.65	6431.06	8396.64	4553.86	8747.76	6152.1	6385.78	6422.41	0.863365	0.324364	0.76531	0.0219898
438	p62/SQSTM1_R_V	GBL 9124144_2021-04-19_500PMT_306R_p62SQSTM_Ab438_A1.gpr	SQSTM1	Q13501	9643.33	8826.62	8913.38	9575.01	12774.7	9793.02	12935.2	8732.48	11384.9	11333.2	5406.67	6955.47	9689.5	12607.5	12713.7	14081.2	8206.27	10367.8	9672.71	11992.5	9564.22	13715.2	8287.22	9320.11	11407.5	10994.7	1.1347	0.147046	10584.4	8068.74	11703.8	9040.32	12056.5	11061.8	7547.01	7347.5	7666.69	8756.42	9533.68	12718.8	9673.8	0.99838	0.98528	0.879864	0.1148
426	PRAS40_R_V	GBL 9124709_2021-04-17_500PMT_286R_PRAS40_Ab426_A1.gpr	AKT1S1	Q96B36	22443.2	25552.1	28615.2	22034.4	22433.7	29526.7	22691	23712.5	25709.1	24310.9	25752.6	26637.9	24951.6	27226.9	26487.2	28464.8	28349.8	25436.6	31221.8	25637.7	26747.1	32036.2	27654	28559.5	33366.8	28432.4	1.1395	0.00251599	26839.7	23869.6	31864.4	26043.7	29560.6	37473.7	28515.4	33493.9	34365.3	26012.9	26989.6	30473.1	29625.2	1.1873	0.00302353	1.04195	0.397491
157	p-Stat5(Y694)_R_V	GBL 9124187_2021-04-14_500PMT_162R_pStat5Y694_Ab157_A1.gpr	STAT5A	P42229	16300.5	20211.3	22629.1	20191.7	20522.5	14572.8	15577.4	21024.4	17359.1	15524.3	21823.3	20574.4	18859.2	24557.9	23795.8	21650.2	18034.3	24541.4	20402.1	23277.5	21852.4	20146.5	23735	21642.3	17767.3	21783.5	1.15506	0.0111668	17782.1	20543.4	21055.7	20101	22073.8	19899.1	18111.3	16668.8	15804	20572.5	18904.1	18874.6	19199.2	1.01803	0.72967	0.881363	0.00690394
26	Bad_R_V	GBL 9124275_2021-04-09_550PMT_37R_Bad_Ab26_A1.gpr	BAD	Q92934	3695.43	3807.85	4713.21	3212.25	3464.95	5177.74	3540.86	4475.49	5022.61	3157.56	4036.83	5661.69	4163.87	3660.12	4532.92	4591.58	3762.77	4446.96	4825.59	5149.14	5816.45	5941.32	4756.86	5445.07	6182.17	4925.91	1.18301	0.0328266	4985.99	5498.75	7791.85	6304.97	6047.6	7166.42	5579.98	4799.2	6223.87	6133.7	5626.79	7437.69	6133.07	1.47292	1.84346e-05	1.24506	0.00275306
178	SOX9_R_V	GBL 9124153_2021-04-19_500PMT_315R_SOX9_Ab178_A1.gpr	SOX9	P48436	7783.88	11830.5	13008.7	6626.54	10209.6	8383.87	10551.2	10314.6	11762.9	9437.31	9942.54	9661.51	9959.42	12395.9	11399.4	14523.7	7260.59	11106.8	10930.2	11290	11842	14528.1	8414.33	13839.7	13957.8	11790.7	1.18387	0.0407945	12953.4	10564.3	14403.5	14072.1	14685.1	17624.1	16270.2	13086.6	17769.7	13404.7	13121.6	14607.5	14380.2	1.44388	1.29921e-05	1.21962	0.00814196
158	Stat6_R_V	GBL 9124188_2021-04-14_500PMT_163R_Stat6_Ab158_A1.gpr	STAT6	P42226	12233.1	9156.13	12807.7	10434.5	13016.5	13279.5	8272.69	11598.2	11886.9	8219.92	16078	14378.5	11780.1	13423.7	16356.4	15726.6	15546.8	14962.1	11731.5	13952.4	13611.7	14171.3	14654.2	17423.4	11982.9	14461.9	1.22765	0.00501472	13032	15252.1	15630.1	13684.4	15419.3	16192.5	13371.7	13459.3	13017.5	16398.7	16754	12889.6	14591.8	1.23867	0.00286064	1.00898	0.842821
167	Wnt5a/b_R_V	GBL 9124193_2021-04-14_500PMT_167R_Wnt5ab_Ab167_A1.gpr	WNT5A, WNT5B	P41221, Q9H1J9	12507.7	10464.2	9664.75	10191.5	11903.9	10246.3	7297.95	7441.54	7086.59	5158.26	12200.7	4204.52	9030.66	18013	16999.8	11250	9574.52	12072.2	9979.86	11127.7	10533.4	7653.28	12209.7	9595.68	6746.53	11313	1.25273	0.0807555	10603.1	7119.83	8250.89	7194.57	6229.74	7876.1	6391.63	7788.06	7101.3	11827.4	9360.18	6037.91	7981.73	0.883848	0.2821	0.705538	0.00712801
295	ERa_R_V	GBL 9124543_2021-04-20_500PMT_322R_ERa_Ab295_A1.gpr	ESR1	P03372	13704.1	15859.9	15676.4	12007.8	16504.1	14025.6	13313.9	16714.7	17327.9	9867.87	12444.4	16235.8	14473.5	19947.5	22606.8	18846.1	13829.7	16813.8	16692.1	19301.6	20461.4	21234.8	15407.7	15439.9	20219.5	18400.1	1.27129	0.000928255	15976.6	13280.5	20413.8	16081.6	16696.2	18083.4	13941.7	14629.9	16671.4	17968.2	18986.1	20365.8	16924.6	1.16935	0.0162972	0.919812	0.16718
3	p-Akt(S473)_R_V	GBL 9124453_2021-04-09_550PMT_14R_pAktS473_Ab3_A1.gpr	AKT1, AKT2, AKT3	P31749	8093.65	8445.52	9829.53	7149.82	7135.8	9609.53	7055.1	8680.99	8848.31	6518.49	6495.35	7976.64	7986.56	8577.74	10918.7	13460.8	8264.82	9392.37	10352.8	9573.6	10489.7	10991.8	8993.18	10227.6	11418	10221.8	1.27987	0.000352423	9793.7	9422.79	11366.6	9947.83	11031.2	11583.3	9704.39	10751	11338.8	11495.1	11632.8	12429.9	10874.8	1.36163	9.8951e-07	1.06389	0.201151
209	FoxK2_R_V	GBL 9124305_2021-04-14_500PMT_179R_FoxK2_Ab209_A1.gpr	FOXK2	Q01167	16750.9	20447.5	23225.8	16814.3	20906.7	21501	12846	17960.8	24205.1	17020.2	24919.4	23929.9	20044	28549	26140.3	28039	20302.2	26984.4	22942	26602.6	25547.5	26865.5	26381.8	27782	23837	25831.1	1.28872	0.000257611	25070.9	22870.6	23454.1	23540.4	24019.2	23150.7	20650	26077.8	17184.9	26485.8	26288.5	25583.6	23698	1.1823	0.0126205	0.917423	0.0511075
15	Annexin1_R_V	GBL 9124267_2021-04-09_550PMT_29R_AnnexinI_Ab15_A1.gpr	ANXA1	P04083	1780.46	1785.43	3263.58	2265.32	2142.32	3909.33	2322.68	2631.02	3575.82	2029.94	2760.31	4194.29	2721.71	3315.49	3189.47	3369.63	2980.33	3482.2	2886.09	4107.02	3887.88	4008.66	3790.26	3806.44	4189.36	3584.4	1.31697	0.00551648	3605.34	3792.86	4949.24	4198.04	4816.24	4070.76	3948.94	4907	4316.54	4009.92	4114.44	4711.51	4286.74	1.57502	2.38875e-05	1.19594	0.000884848
180	Zeb1_R_V	GBL 9124154_2021-04-19_550PMT_316R_ZEB1_Ab180_A1.gpr	ZEB1	P37275	6306.24	10738.3	18530.8	9894.28	12426.1	13975.4	10682.1	15165.1	16047.2	7195.37	9011.87	17666.5	12303.3	19384.3	16553.4	19748.6	14803	11889.5	16895.5	17019.8	16913	18096.2	10387.3	18064	18054.1	16484.1	1.33981	0.00793101	21243	16293.8	17923.4	21532.1	22011.9	22233.2	17144.8	16239.2	18621.1	16024.9	16359.7	17552.2	18598.3	1.51165	0.000196232	1.12826	0.0641697
334	p-Stat1(Y701)_R_V	GBL 9124174_2021-04-16_550PMT_236R_pStat1Y701_Ab334_A1.gpr	STAT1	P42224	10165.5	7964.84	10538.3	12877.1	12709.5	9611.45	10548.6	9677.25	8577.31	9993.84	10261.3	9104.48	10169.1	14808.9	14520.3	19337.1	12050.7	12828.6	15531.3	12591.5	14716	17010.4	10259.3	13441.3	16413.2	14459	1.42186	5.95675e-05	10064.5	11632.6	15970.2	10362.5	15044.9	15415.4	12627.5	11993.1	20338.6	8971.28	14986.8	17857.5	13772.1	1.3543	0.00427711	0.952489	0.577257
356	Axl_R_V	GBL 9124590_2021-04-16_550PMT_248R_Axl_Ab356_A1.gpr	AxI	P30530	5704.35	6664.72	9758.05	5439.36	2175.09	7741.78	3491.74	6680.52	7985.74	5548.65	5583.64	8337.63	6259.27	10141.2	10808.7	9535.2	9818.52	8273.42	7475.72	11136.5	10687.2	7937.65	8327.39	8985.7	7247.24	9197.87	1.46948	0.000646595	4993.21	3298.79	8336.91	9319.81	7390.79	7756.49	10731.3	10605.5	8047.19	6098.49	8712.74	7784.12	7756.28	1.23917	0.0986985	0.843268	0.0647637
73	FSP1/S100A4_R_V	GBL 9124146_2021-04-19_500PMT_308R_FSP1S100A4_Ab73_A1.gpr	S100A4	P26447	10097.5	11003.2	12108	6089.09	9529.72	11134.5	7055.1	8892.19	9161.91	7613.71	7373.04	7560.25	8968.2	16430.3	15987.7	18682.8	10858.1	11285.3	13190.3	12967	10773.8	17987.7	8148.35	10084.8	14790.6	13432.2	1.49776	0.000845934	10019.6	6451.73	11712.6	8039.84	10861.5	17470.1	6671.28	8888.49	14482	7933.47	13017.4	15357.8	10908.8	1.21639	0.114458	0.812138	0.0881574
429	G§L_R_V	GBL 9124717_2021-04-19_550PMT_294R_GBLmLST8_Ab429_A1.gpr	MLST8	Q9BVC4	3367.83	3439.25	7407	4563.82	2090.57	2384.28	4130.54	6898.61	2645.6	2051.69	5272.27	2939.62	3932.59	7567.22	6202.27	9233.15	3282.28	5152.58	7813.46	5621.7	6265.73	9820.7	5366.72	4862.67	6920.63	6509.09	1.65517	0.00236326	1654.82	1156.65	5051.45	2955.02	4168.71	5524.55	3241.89	3390.17	6140.15	6541.07	6127.36	7339.79	4440.97	1.12927	0.518231	0.682271	0.0155546
428	p-PRAS40(S183)_R_V	GBL 9124721_2021-04-19_550PMT_298R_pPRAS40S183_Ab428_A1.gpr	AKT1S1	Q96B36	816.172	3492.44	4872.12	4.00335	3078.83	4667.1	1639.63	2765.83	5213.84	191.372	3323.97	4186.51	2854.32	6834.76	4818.99	8002.07	4492.57	4709.21	7406.06	3149.05	4831.89	7220.76	5446.83	5597.95	7478.39	5832.38	2.04335	0.000265414	4076.81	1	6018.14	3904.33	5266.11	7738.38	2137.11	5097.02	6968.18	157.969	166.302	6904.94	4036.36	1.41412	0.23634	0.692061	0.0683675
342	PKM1/2_R_V	GBL 9124584_2021-04-16_550PMT_242R_PKM12_Ab342_A1.gpr	PKM	P14618	1	484.046	8369.92	1	3596.55	7728.82	367.603	4745.07	11285.9	3631.07	5287.28	10297	4649.61	2707.25	8690.13	9595.9	6618.77	9635.87	11388	7779.73	13828.4	14647.1	11101.1	9298.26	14305.9	9966.36	2.14349	0.0022622	9032.56	6570.06	10786.8	5303.04	11530.6	12305.7	9056.63	8120.77	14439.9	10707.8	13125.5	14537.9	10459.8	2.2496	0.000672036	1.04951	0.709481
433	4E-BP1_R_V	GBL 9124138_2021-04-19_500PMT_300R_4E-BP1_Ab433_A1.gpr	EIF4EBP1	Q13541	10979.1	7320.72	10113	9392.86	9875.08	11145.8	9798.8	10276	11280.8	12425.8	10628.1	12248.1	10457	16220.6	23796.3	31540.6	15626.8	22503.2	29381.4	17368.2	21825.8	32285.9	16505	21252.4	28130.2	23036.4	2.20296	1.36756e-05	19895.4	19101	28321.4	17403.2	22873.7	29087.7	18762	21631.6	26509.6	17933.8	21566.7	25762.6	22404.1	2.14249	2.28607e-07	0.972552	0.76818
27	p-Bad(S112)_R_V	GBL 9124448_2021-04-21_550PMT_9R_pBadS112_Ab27_A1.gpr	BAD	Q92934	1042.57	2310.33	1	1	643.71	751.006	1	1	1	1	1	1	396.302	1915.54	676.456	241.371	5548.51	1	1	858.466	1	1299.69	1	966.989	1	959.335	2.42072	0.276164	1	1	1	450.152	389.193	1	316.476	480.843	1	1	66.2007	1	142.489	0.359546	0.254183	0.148529	0.101464
202	CHAF1A_R_V	GBL 9124301_2021-04-15_550PMT_175R_CHAF1A_Ab202_A1.gpr	CHAF1A	Q13111	1	1	1	1	2226.25	1	1	1	1	1	1034.8	1	272.587	294.052	2460.08	1	712.763	1	1	1	2671.25	1	259.225	2599.52	1	750.241	2.75229	0.223825	280.257	1	1	1	1	1	1	1	1	1	1216.92	1	125.598	0.460762	0.517051	0.16741	0.0885293
42	p-Beta-Catenin(S33/37/T41)_R_V	GBL 9124440_2021-04-21_550PMT_2R_pCateninbS33S37T41_Ab42_A1.gpr	CTNNB1	P35222	2422.51	2328.84	1	1	975.808	392.737	1363.42	1	1	1	574.341	1	671.971	2817.86	1091.09	2114.52	5699.16	1	1816.35	261.993	1991.74	2603.4	990.228	1788.76	1276.15	1871.02	2.78438	0.0276528	283.412	2223.34	271.198	727.571	1619.29	915.68	1557.77	2441.57	1581.48	1806.5	1386.68	1559.65	1364.51	2.03061	0.0487647	0.729288	0.298272
332	RRM2_R_V	GBL 9124173_2021-04-16_550PMT_235R_RRM2_Ab332_A1.gpr	RRM2	P31350	3433.63	5388.86	10010.8	4167.07	5606.21	8393.57	1	4895.72	4529.42	4047.1	853.041	5350.35	4723.06	11129.6	12964.7	22560.9	7074.72	10061.6	19902.1	8639.15	17210.7	16014.9	8461.53	15614.9	20367.9	14166.9	2.99951	3.67372e-05	8650.39	12367.3	22090	7633.93	9304.54	21651.5	7650.63	12684.8	19536.7	7457.72	11526.4	20969.5	13460.3	2.8499	0.000291722	0.950122	0.758884
AB_ID	AB_name	Slide_file	Gene_ID	Swiss_ID	YZ_1_Control1	YZ_1_Control1	YZ_1_Control1	YZ_2_Control2	YZ_2_Control2	YZ_2_Control2	YZ_3_Control3	YZ_3_Control3	YZ_3_Control3	YZ_4_Control4	YZ_4_Control4	YZ_4_Control4		YZ_5_DMSO10min1	YZ_5_DMSO10min1	YZ_5_DMSO10min1	YZ_6_DMSO10min3	YZ_6_DMSO10min3	YZ_6_DMSO10min3	YZ_7_DMSO10min3	YZ_7_DMSO10min3	YZ_7_DMSO10min3	YZ_8_DMSO10min4	YZ_8_DMSO10min4	YZ_8_DMSO10min4				YZ_10_DMSO30min2	YZ_10_DMSO30min2	YZ_10_DMSO30min2	YZ_11_DMSO30min3	YZ_11_DMSO30min3	YZ_11_DMSO30min3	YZ_12_DMSO30min4	YZ_12_DMSO30min4	YZ_12_DMSO30min4	YZ_9_DMSO30min1	YZ_9_DMSO30min1	YZ_9_DMSO30min1

## Sheet: QI
AB_ID	AB_name	Slide_file	Gene_ID	Swiss_ID	Slide_Mean	Slide_Median	Slide_Max	BCCmix	NCImix	Ctrl_Cellmix_2	HP100	JC100	mTissueMix	Ctrl_Buffer	% of samples(Signal>200)	% of samples(Signal>200 & CV<20%)
431	p-ULK1(S757)_R_V	GBL 9124714_2021-04-19_500PMT_291R_pULK1S757_Ab431_A1.gpr	ULK1	O75385	4916.63	2678.58	47801.8	12885.3	11125.5	6612	14378	14581	5495.15	1	95.9184	95.7447
378	DNA-PKcs_R_V	GBL 9124706_2021-04-17_500PMT_284R_DNA-PKcs_Ab378_A1.gpr	PRKDC	P78527	2996.23	1274.04	36624.5	11740.4	13072.2	2491	4778	3119	502.627	1	87.8625	91.198
365	HIF-1a_R_V	GBL 9124597_2021-04-17_500PMT_255R_HIF1a_Ab365_A1.gpr	HIF1A	Q16665	1010.25	252.687	18805.4	946.656	2879.44	452	429	625	221.595	1	60.2578	77.1836
364	HER2/ErbB2_R_V	GBL 9124596_2021-04-16_550PMT_254R_HER2cErbB2P185_Ab364_A1.gpr	ERBB2	P04626	4032.46	2119.65	87856.8	53829.4	51861.9	6970	7778	899	2462.23	1	93.2331	90.4378
433	4E-BP1_R_V	GBL 9124138_2021-04-19_500PMT_300R_4E-BP1_Ab433_A1.gpr	EIF4EBP1	Q13541	17130.9	8181.26	79692.3	39959.3	55645.9	15995	61322	24662	8044.37	1	94.7368	97.7324
429	G§L_R_V	GBL 9124717_2021-04-19_550PMT_294R_GBLmLST8_Ab429_A1.gpr	MLST8	Q9BVC4	3024.12	2195.64	21642.3	2365.88	1988.91	2089	5656	2115	1	26	90.1182	83.5518
366	RB1_R_V	GBL 9124598_2021-04-16_550PMT_256R_RB_Ab366_A1.gpr	RB1	P06400	6659.13	1090.34	77864.4	7568.98	26435	24737	3317	60166	258.382	87	87.3255	85.8549
372	NF-kB p65_R_V	GBL 9124703_2021-04-16_500PMT_281R_NFkBp65_Ab372_A1.gpr	RELA	Q04206	15900	10183.1	93534.6	51679.1	36915.2	15415	41822	39758	7182.98	1	95.0591	98.9831
428	p-PRAS40(S183)_R_V	GBL 9124721_2021-04-19_550PMT_298R_pPRAS40S183_Ab428_A1.gpr	AKT1S1	Q96B36	1956.98	1033.57	19465	3063.45	1329.66	3001	3427	19034	85.9523	1	89.5811	77.8177
432	p-mTOR(S2481)_R_V	GBL 9124712_2021-04-19_500PMT_289R_pmTORS2481_Ab432_A1.gpr	MTOR	P42345	1755.29	1102.65	19371.9	1640.54	1488.77	1421	3232	4876	698.141	1	91.9441	93.4579
370	IKKb_R_V	GBL 9124600_2021-04-16_550PMT_258R_IKKb_Ab370_A1.gpr	IKBKB	O14920	3764.87	2061.26	25360	12217	12060.9	6258	16609	16541	2200.27	1	96.6702	92.4444
362	GATA-3_R_V	GBL 9124594_2021-04-16_550PMT_252R_GATA3_Ab362_A1.gpr	GATA3	P23771	3568.21	988.928	97306.4	54299	11499.6	56496	966	44245	302.096	1	87.218	80.1724
368	NCOA2_R_V	GBL 9124599_2021-04-16_500PMT_257R_SRC2TIF2_Ab368_A1.gpr	NCOA2	Q15596	3945.1	3215.23	17933.8	3193.25	3245.22	2924	3812	3395	1052.3	17	96.2406	97.6562
373	p-NF-kB p65 (Ser536)_R_V	GBL 9124704_2021-04-16_500PMT_282R_pNFkBp65S536_Ab373_A1.gpr	RELA	Q04206	5378.1	3036.75	62417	9640.06	2866.51	21508	9482	62023	1325.75	1	95.7035	97.8676
371	p-IKK a/b (Ser176/180)_R_V	GBL 9124702_2021-04-16_550PMT_280R_pIKKabS176S180_Ab371_A1.gpr	CHUK	O15111	1522.85	663.051	18805	1403.69	813.039	2313	1705	12497	591.865	1	80.7734	74.6011
427	p-Pras40(T246)_R_V	GBL 9124710_2021-04-17_550PMT_287R_pPRAS40T246_Ab427_A1.gpr	AKT1S1	Q96B36	12679	6435.42	101331	21408	12783.7	13464	49244	19861	2596.18	1	94.1998	90.0798
359	c-Myc_R_V	GBL 9124593_2021-04-16_500PMT_251R_cMyc1123_Ab359_A1.gpr	MYC	P01106	1756.83	402.199	17663	4947.64	11815.9	1780	10142	4034	24.3248	1	68.2062	82.5197
379	MEK6_R_V	GBL 9124708_2021-04-17_500PMT_285R_MEK6_Ab379_A1.gpr	MAP2K6	P52564	10273.3	8498.67	63862.4	22680.6	16798.7	7920	37623	37157	54732.7	1	95.811	97.9821
430	ULK1_R_V	GBL 9124716_2021-04-19_550PMT_293R_ULK1 _Ab430_A1.gpr	ULK1	O75385	4884.74	1721.16	59674.2	13452.1	7681.35	9383	13192	24129	1410.66	1	95.5961	87.9775
426	PRAS40_R_V	GBL 9124709_2021-04-17_500PMT_286R_PRAS40_Ab426_A1.gpr	AKT1S1	Q96B36	21195.4	18837.7	105579	31494.3	28430.9	18459	49835	16776	14341.9	1	96.1332	96.5363
434	p-4E-BP1(T37/T46)_R_V	GBL 9124139_2021-04-19_500PMT_301R_p4E-BP1T37T46_Ab434_A1.gpr	EIF4EBP1	Q13541	9414.56	4612.57	62408.9	11937.6	25675.8	6984	31833	15277	2282.15	1	93.3405	94.3613
357	Bcl-2 (Human Specific)_R_V	GBL 9124592_2021-04-16_550PMT_250R_BCL2_Ab357_A1.gpr	BCL	P10415	2053.76	1134.4	29991.5	3672.58	3409.04	1225	2410	1937	1318.73	45	91.1923	73.2627
375	p-IkBa (Ser32)_R_V	GBL 9124705_2021-04-16_500PMT_283R_pIkBaSer32_Ab375_A1.gpr	NFKBIA	P25963	1625.45	768.217	22979.9	2957.14	2585.41	2561	3226	14481	804.826	1	92.5886	89.3271
363	p-GSK-3a/b (Ser21/9)_R_V	GBL 9124595_2021-04-16_500PMT_253R_GSK3ab_Ab363_A1.gpr	GSK3A,GSK3B	P49840 , P49841	2235.09	1445.78	15504	5017.96	1375.58	2517	6649	14851	2152.76	12	94.8443	95.923
106	p-p27/KIP1(T198)_R_V	GBL 9124622_2021-04-22_500PMT_340R_pp27KIP1T198_Ab106_A1.gpr	CDKN1B	P46527	4472.04	2023.82	46142	7028.99	15271.4	7769	9359	40371	5169.69	1	95.2739	97.1815
211	KLF4_R_V	GBL 9124556_2021-04-22_460PMT_335R_KLF4_Ab211_A1.gpr	KLF4	O43474	2325.02	500.888	22299.2	4214.13	2654.22	4066	14796	468	554.998	1	85.3921	99.1195
265	Ki67_R_V	GBL 9124559_2021-04-21_500PMT_337R_Ki67_Ab265_A1.gpr	MKI67	P46013	14660.6	1299.26	101247	56696.8	59927.4	56382	64079	64524	1585.85	1	97.4221	98.2359
212	MED12_R_V	GBL 9124558_2021-04-22_460PMT_336R_MED12_Ab212_A1.gpr	MED12	Q93074	26024.2	23388.7	75112	50322.5	60372.5	33698	49670	62441	38939.6	1	98.7111	99.3471
89	Kit-c_R_V	GBL 9124691_2021-04-22_550PMT_269R_Kitc_Ab89_A1.gpr	KIT	P10721	2128.96	949.62	41455.7	5591.02	221.896	1579	1282	1509	30.2962	1	91.2997	95.6471
113	p-p44/42MAPK(Erk1/2)(T202/Y204)_R_V	GBL 9124552_2021-04-21_500PMT_331R_pp4442MAPKErk12T202Y204_Ab113_A1.gpr	MAPK1,MAPK3	P27361,P28482,P27361,P28482	4963.13	1648.15	67495	4724.93	606.58	7686	63943	4138	1642.8	1	91.1923	97.6443
1	14-3-3zeta,gamma,eta_R_V	GBL 9124458_2021-04-22_550PMT_19R_1433ZetaGammaEta_Ab1_A1.gpr	YWHAZ	P63104	1831.67	1143.03	115645	1472.58	1844.03	900	996	1171	1390.15	2	98.0666	93.0997
215	p300_R_V	GBL 9124549_2021-04-20_500PMT_328R_p300_Ab215_A1.gpr	EP300	Q09472	12680	6571.74	62578.6	25546.6	37256.5	21112	29894	39766	4989.48	1	98.3888	98.69
116	p70S6K_R_V	GBL 9124553_2021-04-21_500PMT_332R_p70S6K_Ab116_A1.gpr	RPS6KB1	P23443	8601.93	4300.91	91713.7	30491.3	13820.1	5714	16068	19560	3611.51	1	96.9925	98.8926
39	N-Cadherin_R_V	GBL 9124334_2021-04-21_550PMT_96R_CadherinN_Ab39_A1.gpr	CDH2	P19022	2311.33	1281.01	39510.2	1026.21	2097.73	576	2485	800	1680.99	1	96.9925	95.3488
205	CtBP2_R_V	GBL 9124555_2021-04-21_500PMT_334R_CtBP2_Ab205_A1.gpr	CTBP2	P56545	5934.12	3458.52	35786.4	14544.1	17927.5	5572	5477	760	1789.51	1	94.6294	99.2054
166	Vimentin_R_V	GBL 9124554_2021-04-21_500PMT_333R_Vimentin_Ab166_A1.gpr	VIM	P08670	12905.3	905.738	125356	17450.3	59730.7	2416	34419	1931	825.442	1	93.6627	95.8716
7	ALK_R_V	GBL 9124456_2021-04-21_550PMT_17R_ALK_Ab7_A1.gpr	ALK	Q9UM73	1225.01	745.404	39988.3	883.072	27884.5	250	788	552	630.416	1	97.5295	93.7225
111	p-p38(T180/Y182)_R_V	GBL 9124722_2021-04-21_500PMT_299R_pp38MAPKT180Y182_Ab111_A1.gpr	MAPK14,MAPK11,MAPK12,MAPK13	O15264,P53778,Q15759,Q16539	2661.55	1234.86	38194.5	6699.05	1575.49	8840	20295	33690	9571.09	1	93.4479	97.5862
42	p-Beta-Catenin(S33/37/T41)_R_V	GBL 9124440_2021-04-21_550PMT_2R_pCateninbS33S37T41_Ab42_A1.gpr	CTNNB1	P35222	337.268	265.597	10305	615.946	619.015	386	283	810	361.57	1	72.9323	72.4595
20	ATR_R_V	GBL 9124455_2021-04-21_550PMT_16R_ATR_Ab20_A1.gpr	ATR	Q13535	1056.85	631.554	50380	1102.02	1180.4	431	898	831	265.438	1	93.4479	87.3563
25	p-Axl(Y702)_R_V	GBL 9124365_2021-04-21_550PMT_126R_pAxlY702_Ab25_A1.gpr	AXL	P30530	1868.51	957.709	35817.9	560.659	425.908	788	7115	1272	246.352	2	93.6627	94.2661
27	p-Bad(S112)_R_V	GBL 9124448_2021-04-21_550PMT_9R_pBadS112_Ab27_A1.gpr	BAD	Q92934	2397.24	1205.19	63502	9236.14	4670	16638	8526	63255	2142.88	1	94.0924	93.7215
361	c-Src_R_V	GBL 9124546_2021-04-20_500PMT_325R_c-Src_Ab361_A1.gpr	FYN,SRC,YES1	P06241,P12931,P07947	13458.3	12877.3	59527.7	21252	21290	9385	12159	9670	16792.8	1	98.0666	97.0427
85	HDAC6_R_V	GBL 9124147_2021-04-19_500PMT_309R_HDAC6_Ab85_A1.gpr	HDAC6	Q9UBN7	19227.4	6665.5	84822.7	52216.9	56630.5	33147	60471	62839	4580.74	1	98.4962	97.819
174	Stat5a_R_V	GBL 9124152_2021-04-19_500PMT_314R_Stat5a_Ab174_A1.gpr	STAT5A	P42229	9785.28	8704.99	66036.2	7790.83	21720.9	5341	16784	6287	4605.82	1	94.8443	97.8482
73	FSP1/S100A4_R_V	GBL 9124146_2021-04-19_500PMT_308R_FSP1S100A4_Ab73_A1.gpr	S100A4	P26447	2737.36	329.23	39937.5	2317.4	1	2322	3553	1	1	1	60.3652	70.4626
437	DEPTOR/DEPDC6_R_V	GBL 9124143_2021-04-19_500PMT_305R_DEPTORDEPDC6_Ab437_A1.gpr	DEPTOR	Q8TB45	2083.32	112.714	39316	7102.97	3315.15	7195	469	77	1	1	46.4017	87.037
295	ERa_R_V	GBL 9124543_2021-04-20_500PMT_322R_ERa_Ab295_A1.gpr	ESR1	P03372	2126.78	65.2176	90390	9540.22	1054.94	8125	1	1	1	1	39.42	70.2997
180	Zeb1_R_V	GBL 9124154_2021-04-19_550PMT_316R_ZEB1_Ab180_A1.gpr	ZEB1	P37275	6262.28	4243.69	58439.6	6574.07	12709.1	2973	13275	16997	9243.47	1	97.0999	94.469
91	Lipocalin-1_R_V	GBL 9124150_2021-04-19_500PMT_312R_Lipocalin1_Ab91_A1.gpr	LCN1	P31025	9615.43	7034.4	124129	15550.7	20366.8	12334	19702	17166	21900.5	191	99.0333	97.8308
198	ASH2_R_V	GBL 9124155_2021-04-19_500PMT_317R_ASH2_Ab198_A1.gpr	ASH2L	Q9UBL3	10523.4	4851.08	58461.6	43283.1	43822.2	17642	21820	36184	7842.19	1	98.174	96.1707
323	HER2/c-ErbB2_R_V	GBL 9124545_2021-04-20_500PMT_324R_ErbB2_Ab323_A1.gpr	ERBB2	P04626	18368.4	12846	103680	54444.6	57828.8	45104	35824	11933	19761.8	1	99.1407	98.9166
178	SOX9_R_V	GBL 9124153_2021-04-19_500PMT_315R_SOX9_Ab178_A1.gpr	SOX9	P48436	3761.47	509.715	62932.9	11242	12394.3	3995	4086	561	104.461	1	73.0397	79.5588
341	PKM2_R_V	GBL 9124544_2021-04-19_500PMT_323R_PKM2_Ab341_A1.gpr	PKM	P14618	20435.4	15341	276028	23890.4	30034.9	18034	39328	36778	24582.1	224	99.4629	96.4363
204	CRSP1/TRAP220_R_V	GBL 9124157_2021-04-19_500PMT_319R_CRSP1TRAP220_Ab204_A1.gpr	MED1	Q15648	19087.2	11722.1	91924.4	48239.1	56954.4	42679	54378	56440	14315.8	1	98.6037	98.8017
200	CBP_R_V	GBL 9124156_2021-04-19_500PMT_318R_CBP_Ab200_A1.gpr	CREBBP	Q92793	6931.02	3637.81	97854.1	15553.2	19664.3	8753	16605	8343	3046.92	1	97.6369	97.2497
436	p-Raptor(S792)_R_V	GBL 9124142_2021-04-19_500PMT_304R_pRaptorS792_Ab436_A1.gpr	RPTOR	Q8N122	3962.62	1611.43	36508	15093.6	10031.9	8914	15921	35735	3495.89	1	93.1257	95.0404
169	YAP_R_V	GBL 9124151_2021-04-19_500PMT_313R_YAP_Ab169_A1.gpr	YAP1	P46937	5440.61	1728.72	41011	15598.1	18048	8862	16378	13972	465.246	1	96.7777	91.6759
438	p62/SQSTM1_R_V	GBL 9124144_2021-04-19_500PMT_306R_p62SQSTM_Ab438_A1.gpr	SQSTM1	Q13501	508.341	66.9404	14081.2	1799.81	677.295	1953	836	260	1	1	30.6122	62.1053
206	Cyclin C_R_V	GBL 9124541_2021-04-19_500PMT_320R_CyclinC_Ab206_A1.gpr	CCNC	P24863	14830.8	13629.6	70501.9	25088.2	56760.6	22410	42381	9795	20960.7	1	97.3147	99.2274
435	Raptor_R_V	GBL 9124140_2021-04-19_500PMT_302R_Raptor_Ab435_A1.gpr	RPTOR	Q8N122	4848.98	4041.2	26269	15187.2	12165.5	5167	10514	11653	7654.61	1	98.174	96.2801
45	CD24_R_V	GBL 9124145_2021-04-19_500PMT_307R_CD24_Ab45_A1.gpr	CD24	P25063	7703.89	7380.9	24570.6	7276.13	6183.33	5592	5813	7585	7649.27	8	98.3888	93.9956
316	LC3B_R_V	GBL 9124163_2021-04-15_550PMT_225R_LC3B_Ab316_A1.gpr	MAP1LC3B	Q9GZQ8	4446.55	1838.05	38498.9	4122.11	8449.3	2323	5995	10256	1153.88	1	98.2814	99.3443
307	Beta-Catenin_R_V	GBL 9124159_2021-04-15_550PMT_221R_bCatenin_Ab307_A1.gpr	CTNNB1	P35222	2264.55	1129.67	40773.8	1331.21	1127.77	1177	2016	1527	596.8	1	95.2739	96.8433
351	ALDH2_R_V	GBL 9124587_2021-04-19_400PMT_245R_ALDH2_Ab351_A1.gpr	ALDH2	P0509	7655.35	7623.55	34455.9	2245.42	3596.27	383	1224	162	8414.56	1	95.0591	97.1751
318	p-EGFR(Y845)_R_V	GBL 9124164_2021-04-15_500PMT_226R_pEGFRY845_Ab318_A1.gpr	EGFR	P00533	3044.55	1250.98	64311	1842.76	1107.49	15838	61444	15056	853.962	1	96.9925	98.2281
331	PFKFB3 (C-terminal)_R_V	GBL 9124172_2021-04-26_460PMT_234R_PFKFB3_Ab331_A1.gpr	PFKFB1,PFKFB2,PFKFB3,PFKFB4	P16118,O60825,Q16875,Q16877	18391.2	17583.8	50968.5	22063.4	25574.3	10247	21939	18664	21804.6	179	96.6702	99
340	PHGDH_R_V	GBL 9124583_2021-04-16_550PMT_241R_PHGDH_Ab340_A1.gpr	PHGDH	O43175	11211.3	3351.3	69389.9	39761.3	21146	11858	41327	24248	6110.31	1	98.174	96.0613
325	p-SHC(Y317)_R_V	GBL 9124167_2021-04-15_550PMT_229R_pSHCY317MDA_Ab325_A1.gpr	SHC1	P29353	3724.71	1906.74	45808.7	3028.25	2367.49	2267	7571	2690	1315.51	3	98.174	97.8118
314	Atg7_R_V	GBL 9124161_2021-04-15_500PMT_223R_Atg7_Ab314_A1.gpr	ATG7	O95352	2455.18	1676.21	27535.8	1454.61	1155.32	953	2490	1275	807.283	1	95.9184	99.1041
356	Axl_R_V	GBL 9124590_2021-04-16_550PMT_248R_Axl_Ab356_A1.gpr	AxI	P30530	5651.65	929.183	94936.5	19454.2	51927.9	3054	22875	27	1	1	80.9882	72.5464
322	p-ErbB2/HER2(Y1248)_R_V	GBL 9124166_2021-04-15_500PMT_228R_pHER2ErbB2Y1248GMU_Ab322_A1.gpr	ERBB2	P04626	4233.19	1226.51	97615.9	47870.9	3223.53	20256	63738	2370	1683.68	1	98.3888	98.5808
338	GLS1_R_V	GBL 9124176_2021-04-26_460PMT_238R_GLS1_Ab338_A1.gpr	GLS	O94925	10645.1	8843.25	74924.4	14314.4	33169.9	5676	7126	13154	37852	1	97.7444	98.6813
315	LC3A_R_V	GBL 9124162_2021-04-15_550PMT_224R_LC3A_Ab315_A1.gpr	MAP1LC3A	Q9H492	3605.01	1900.57	43231.4	2087.32	2453.69	1173	3292	1244	34925.8	1	96.348	98.6622
342	PKM1/2_R_V	GBL 9124584_2021-04-16_550PMT_242R_PKM12_Ab342_A1.gpr	PKM	P14618	22325.1	12414	96897.5	53272.4	50853	59724	56588	58855	52528.5	1	96.348	95.3177
332	RRM2_R_V	GBL 9124173_2021-04-16_550PMT_235R_RRM2_Ab332_A1.gpr	RRM2	P31350	10530.2	736.119	95638	51939.1	44000.5	30265	58682	60632	268.338	1	69.6026	73.3025
334	p-Stat1(Y701)_R_V	GBL 9124174_2021-04-16_550PMT_236R_pStat1Y701_Ab334_A1.gpr	STAT1	P42224	1779.39	743.129	57074	1	1	7032	53529	8576	1	1	77.551	77.5623
352	IDH1_R_V	GBL 9124588_2021-04-19_460PMT_246R_IDH2_Ab352_A1.gpr	IDH1	O75874	6976.89	5055.92	48819.3	2843.18	966.977	1415	2382	2563	3463.29	3	98.174	95.2954
326	SRD5A1_R_V	GBL 9124169_2021-04-15_500PMT_231R_SRD5A1_Ab326_A1.gpr	SRD5A1	P18405	3330.99	1471.43	73928.7	3773.25	3678.61	1191	3165	2141	55734.2	1	96.2406	99.7768
328	FAS_R_V	GBL 9124170_2021-04-15_500PMT_232R_FAS_Ab328_A1.gpr	FAS	P25445	3010.89	2103.96	33833	4375.33	3029.98	1645	4775	3227	2757.39	1	95.7035	99.2144
319	p-EGFR(Y992)_R_V	GBL 9124165_2021-04-15_500PMT_227R_pEGFRY992_Ab319_A1.gpr	EGFR	P00533	2096.11	1069.68	29524.2	1690.04	1358.34	1285	2614	1463	903.35	1	97.6369	98.8999
312	Atg3_R_V	GBL 9124160_2021-04-15_500PMT_222R_Atg3_Ab312_A1.gpr	ATG3	Q9NT62	2017.98	1012.71	28311.9	2829.59	2429.92	832	2781	1883	1498.7	1	94.7368	98.1859
353	SCD1_R_V	GBL 9124589_2021-04-16_500PMT_247R_SCD1_Ab353_A1.gpr	SCD1	O00767	1060.59	34.7811	32873.1	222.994	1	1	396	812	1	1	39.6348	74.2547
345	FBXO11_R_V	GBL 9124585_2021-04-16_500PMT_243R_FBXO11_Ab345_A1.gpr	FBXO11	Q86XK2	1933.95	1443.35	14058.5	2635.98	2737.29	650	2379	1419	1654.17	1	97.5295	94.0529
337	GLDC_R_V	GBL 9124175_2021-04-16_500PMT_237R_GLDC_Ab337_A1.gpr	GLDC	P23378	1210.17	473.902	16898.9	488.763	1356.51	866	1	490	1	1	68.4211	87.9121
349	p-FAK (Tyr397)_R_V	GBL 9124586_2021-04-16_550PMT_244R_pFAKY397_Ab349_A1.gpr	PTK2	Q05397	2440.71	2002.98	30442	731.429	224.956	4170	21158	8690	1	1	85.7143	82.3308
306	Caspase-3(Asp175)_R_V	GBL 9124158_2021-04-15_550PMT_220R_pCaspase3D175_Ab306_A1.gpr	CASP3	P42574	2699.17	1901.55	38537.9	2202.37	2118.66	2103	3495	3277	1566.94	16	95.9184	96.5286
329	HexokinaseII_R_V	GBL 9124171_2021-04-15_550PMT_233R_HexokinaseII_Ab329_A1.gpr	HK2	P52789	5057.54	2598.06	44485.9	9489.33	13495.8	2725	10969	7602	1575.03	9	95.9184	99.6641
339	LDHA_R_V	GBL 9124582_2021-04-17_500PMT_240R_LDHA_Ab339_A1.gpr	LDHA	P00338	10830.2	1785.63	75407.5	12619.6	20009.6	16241	33682	60217	3483.2	1	94.0924	93.1507
207	DRIP130_R_V	GBL 9124304_2021-04-14_500PMT_178R_DRIP130_Ab207_A1.gpr	MED23	Q9ULK4	1224.14	662.798	46644.2	1520.79	2208.72	642	1392	2252	1112.06	1	96.7777	83.6848
185	PHF8_R_V	GBL 9124298_2021-04-15_500PMT_173R_PHF8_Ab185_A1.gpr	PHF8	Q9UPP1	7840.26	6026.02	541800	22352.6	19341.4	5789	11219	11988	10674.5	699	99.7852	95.3714
202	CHAF1A_R_V	GBL 9124301_2021-04-15_550PMT_175R_CHAF1A_Ab202_A1.gpr	CHAF1A	Q13111	8111.15	22.1871	93691.4	13013.8	30959.1	7457	21482	22585	1	1	39.3126	83.6066
268	IntegrinaV_R_V	GBL 9124429_2021-04-15_500PMT_209R_IntegrinaV_Ab268_A1.gpr	ITGAV	P06756	3299.16	1672.95	52708.7	1866.01	2225.7	694	2273	758	1158.37	1	97.7444	97.1429
266	Integrina4_R_V	GBL 9124486_2021-04-15_550PMT_207R_Integrina4_Ab266_A1.gpr	ITGA4	P13612	7403.88	5191.47	63238	690.611	16097.7	8024	1905	63052	6257.9	1	97.0999	96.5708
223	p-c-Jun(S63)_R_V	GBL 9124479_2021-04-16_500PMT_200R_pcJunS63_Ab223_A1.gpr	JUN	P05412	1310.09	403.555	31695.1	902.71	962.267	205	147	527	53.8559	1	79.1622	91.0448
270	Integrinb3_R_V	GBL 9124491_2021-04-15_550PMT_212R_Integrinb3_Ab270_A1.gpr	ITGB3	P05106	25605	20378.7	89826.7	1073.89	51562.9	1551	4819	6114	17866.7	1	98.0666	97.0427
203	c-Jun_R_V	GBL 9124302_2021-04-15_500PMT_176R_cJun_Ab203_A1.gpr	JUN	P05412	5883.68	1246.96	78110.7	4517.74	13149.1	321	2192	17	1	1	83.6735	84.8524
209	FoxK2_R_V	GBL 9124305_2021-04-14_500PMT_179R_FoxK2_Ab209_A1.gpr	FOXK2	Q01167	1787	584.11	28549	4.15515	647.019	218	390	1623	1	1	73.4694	91.3743
301	p21_R_V	GBL 9124496_2021-04-15_550PMT_217R_p21_Ab301_A1.gpr	CDKN1A	P38936	6914.93	1653.14	81419.5	28616.2	23457.3	5078	28455	2111	604.091	8	98.4962	96.6194
225	Sin3b_R_V	GBL 9124480_2021-04-16_550PMT_201R_Sin3b_Ab225_A1.gpr	SIN3B	O75182	2253.79	1183.38	39407.6	960.131	1269.79	701	1474	1166	1273.31	5	95.1665	92.3251
261	p-FAK(Y576/577)_R_V	GBL 9124483_2021-04-16_550PMT_204R_pFAKY576Y577_Ab261_A1.gpr	PTK2	Q05397	5228.66	2434.59	63453	4284.86	182.165	26630	61455	1094	1	1	96.2406	97.8795
304	Atg12_R_V	GBL 9124497_2021-04-15_550PMT_218R_Atg12_Ab304_A1.gpr	ATG12	O94817	3879.93	1804.09	43308.1	5358.65	4670.75	2379	5479	5578	1278.7	16	97.2073	98.7845
267	Integrina5_R_V	GBL 9124487_2021-04-15_500PMT_208R_Integrina5_Ab267_A1.gpr	ITGA5	P08648	13793.5	4349.08	88732.5	15469.7	30972.6	9627	63588	7415	6478.19	1	98.2814	97.5956
201	c-Fos_R_V	GBL 9124300_2021-04-14_500PMT_174R_cFos_Ab201_A1.gpr	FOS	P01100	2750.64	2216.05	17895.4	5922.75	4997.31	2127	5049	1786	1509.7	1	97.4221	93.7155
286	PI3Kp85_R_V	GBL 9124493_2021-04-15_550PMT_214R_PI3Kp85_Ab286_A1.gpr	PIK3R1,	P27986,	1779.12	1152.82	24021.1	1	1	1	1	11	1	37	83.1364	91.2145
237	p-Rb(S807/811)_R_V	GBL 9124481_2021-04-16_550PMT_202R_pRbS807S811_Ab237_A1.gpr	RB1	P06400	10882.8	1910	90246.1	32327	51221.5	50933	10813	61642	2377.8	1	96.2406	94.5312
271	Integrinb4_R_V	GBL 9124492_2021-04-15_550PMT_213R_Integrinb4_Ab271_A1.gpr	ITGB4	P16144	10619.3	1306.69	84093.1	12451.6	26628	10223	20501	1	1	26	92.2664	90.454
238	p-Rb(S780)_R_V	GBL 9124482_2021-04-16_550PMT_203R_pRbS780_Ab238_A1.gpr	RB1	P06400	6852.67	3125.75	62939	10876	15775.5	10872	6685	62757	1647.76	1	97.8518	96.2678
218	Stat3_R_V	GBL 9124310_2021-04-15_460PMT_184R_Stat3_Ab218_A1.gpr	STAT3	P40763	17236.5	16607.3	63416.1	34819.5	33199.7	21231	39851	35678	27030.7	1	98.174	91.3567
220	p-TRAP220/MED1(T1457)_R_V	GBL 9124311_2021-04-15_500PMT_185R_pTRAP220MED1T1457_Ab220_A1.gpr	MED1	Q15648	9059.46	3418.39	63788	32549.7	31848.6	27575	39192	63638	5277.05	1	98.2814	95.7377
179	p-SAPK/JNK(T183/Y185)_R_V	GBL 9124299_2021-04-14_500PMT_172R_pSAPKJNKT183Y185_Ab179_A1.gpr	MAPK8	P45983	2502.61	902.403	63042	803.089	498.454	17517	58564	21625	6219.94	1	89.5811	87.53
288	PI3Kp110a_R_V	GBL 9124495_2021-04-15_550PMT_216R_PI3Kp110a_Ab288_A1.gpr	PIK3CA	P42336	11746.8	10979	45430	14789.5	14985.9	11381	12424	43102	9509.42	14	98.2814	98.7978
269	Integrinb1_R_V	GBL 9124490_2021-04-15_550PMT_211R_Integrinb1_Ab269_A1.gpr	ITGB1	P05556	19490.3	1866.72	93140.2	53273.2	51019.5	34261	61478	14290	276.312	1	96.6702	96.8889
287	AMPKa_R_V	GBL 9124494_2021-04-15_550PMT_215R_AMPKa_Ab287_A1.gpr	PRKAA1, PRKAA2	Q13131, P54646	5247.91	3958.69	49911.5	4600.88	3903.09	3453	5635	6939	4509.72	22	97.8518	98.9023
305	Beclin-1_R_V	GBL 9124498_2021-04-15_550PMT_219R_Beclin1_Ab305_A1.gpr	BECN1	Q14457	5080.67	3471.36	50552.5	2067.26	2566.31	2392	3515	5150	848.86	3	98.2814	99.1257
84	HDAC4_R_V	GBL 9124331_2021-04-12_550PMT_93R_HDAC4_Ab84_A1.gpr	HDAC4	P56524	2777.18	1837.24	19403.6	2717.01	2992.72	824	2531	2920	1736.39	5	95.2739	96.3923
94	p-MEK1/2(S217/221)_R_V	GBL 9124342_2021-04-13_550PMT_104R_pMEK12S217S221_Ab94_A1.gpr	MAP2K1, MAP2K2	Q02750, P36507	18788.2	14881.1	78111.2	24526.5	20285.9	23771	27323	62677	14225.8	1	98.4962	97.928
96	MMP-9_R_V	GBL 9124344_2021-04-13_550PMT_106R_MMP9_Ab96_A1.gpr	MMP9	P14780	6195.44	1526.89	166606	1	553.826	1195	7515	116	1	1	92.159	91.8415
61	EGFR_R_V	GBL 9124407_2021-04-12_550PMT_69R_EGFR_Ab61_A1.gpr	EGFR	P00533	7371.79	703.445	90277.6	27152.7	50497.1	783	7594	1	1	1	81.7401	89.4875
109	p38 MAPK_R_V	GBL 9124353_2021-04-13_550PMT_115R_p38MAPK_Ab109_A1.gpr	MAPK14,MAPK11,MAPK12	P53778,Q15759,Q16539	24972.3	18956.7	77811	26496.5	14041.7	14875	34785	48828	21042.3	1	98.2814	97.8142
72	FoxO1_R_V	GBL 9124322_2021-04-12_550PMT_85R_FoxO1_Ab72_A1.gpr	FOXO1	Q12778	10262.2	8885.79	64612.6	10206	9456.83	876	3588	1019	10587	1	96.6702	95
68	p-EGFR(Y1068)_R_V	GBL 9124415_2021-04-12_550PMT_77R_pEGFRY1068_Ab68_A1.gpr	EGFR	P00533	2032.85	854.384	90657.1	1845.84	1211.1	2060	13016	892	938.097	19	96.2406	91.0714
105	p-p27(T187)_R_V	GBL 9124350_2021-04-13_550PMT_112R_pp27T187_Ab105_A1.gpr	CDKN1B	P46527	7000.84	5009.52	45654.1	1874.28	1361.36	1596	1983	2354	1407.23	1	98.0666	98.2475
56	p-c-Myc(T58)_R_V	GBL 9124406_2021-04-12_550PMT_68R_pcMycT58_Ab56_A1.gpr	MYC	P01106	2278.65	1160.42	34229	6515.42	7309.9	5213	7461	28941	2505.74	1	98.2814	97.377
95	p-Met(Y1234/1235)_R_V	GBL 9124343_2021-04-13_550PMT_105R_pMetY1234Y1235_Ab95_A1.gpr	MET	P08581	2430.28	737.525	62927	1	1	6803	45943	1	1	1	75.4028	91.7379
80	p-HER3/ErbB3(Y1197)_R_V	GBL 9124327_2021-04-12_550PMT_89R_pHER3ErbB3Y1197_Ab80_A1.gpr	ERBB3	P21860	1219.88	465.722	28729.7	2864.04	52.4132	85	556	190	185.417	24	81.6327	86.3158
66	p-EGFR(Y1173)_R_V	GBL 9124413_2021-04-12_550PMT_75R_pEGFRY1173_Ab66_A1.gpr	EGFR	P00533	4959.81	2771.12	402849	5507.79	2036.33	4136	26393	1802	1089.59	108	97.4221	97.2437
93	MEK1_R_V	GBL 9124341_2021-04-13_550PMT_103R_MEK1_Ab93_A1.gpr	MAP2K1	Q02750	15637.7	1284.79	97091.8	42529	50115	15202	61591	58985	580.346	1	82.5994	93.1079
64	p-EGFR(Y1045)_R_V	GBL 9124410_2021-04-12_550PMT_72R_pEGFRY1045_Ab64_A1.gpr	EGFR	P00533	1262.29	424.573	65825	1	1	3233	18972	1	1	9	70.1396	91.7305
78	p-HER2/ErbB2(Y877)_R_V	GBL 9124325_2021-04-13_550PMT_87R_pHER2ErbB2Y877_Ab78_A1.gpr	ERBB2	P04626	3066.26	971.167	62297	13357.7	3051.4	12788	60856	7484	1013.87	26	98.174	95.5142
52	Claudin-1_R_V	GBL 9124404_2021-04-12_550PMT_66R_Claudin1_Ab52_A1.gpr	CLDN1	O95832	2831.89	1188.61	25013.5	1066.56	1578.01	240	1662	302	1	12	85.6069	94.9812
101	Notch1_R_V	GBL 9124347_2021-04-13_550PMT_109R_Notch1_Ab101_A1.gpr	NOTCH1	P46531	1975.29	835.235	32252.8	1	1	241	1	242	1	1	80.666	90.8123
98	p-mTOR(S2448)_R_V	GBL 9124346_2021-04-13_500PMT_108R_pmTORS2448_Ab98_A1.gpr	MTOR	P42345	7416.49	4470.08	46239	11089.1	9095.76	8661	16126	15798	4502.41	1	98.0666	99.5619
97	mTOR_R_V	GBL 9124345_2021-04-13_550PMT_107R_mTOR_Ab97_A1.gpr	MTOR	P42345	7579.83	5543.93	39932.4	3177.48	3079.09	2472	6875	2453	2186.44	1	98.0666	98.7952
50	p-Chk2(S33/35)_R_V	GBL 9124402_2021-04-12_550PMT_64R_pChk2S33S35_Ab50_A1.gpr	CHEK2	O96017	1295.26	640.513	26330	1	1	228	294	1179	1	1	80.7734	92.0213
70	FGFR1_R_V	GBL 9124321_2021-04-12_550PMT_84R_FGFR1_Ab70_A1.gpr	FGFR1	P11362	1998.92	1084.42	39528.2	1532.21	1766.95	1	271	1	616.006	7	93.4479	90.1149
77	p-HER2/ErbB2(Y1248)_R_V	GBL 9124324_2021-04-12_550PMT_86R_pHER2ErbB2Y1248_Ab77_A1.gpr	ERBB2	P04626	1015.92	502.163	14987.4	3216.93	389.764	1246	8779	582	332.131	14	89.3663	87.3798
88	p-Jak1(Y1022/1023)_R_V	GBL 9124333_2021-04-12_550PMT_95R_pJak1Y1022Y1023_Ab88_A1.gpr	JAK1	P23458	830.202	287.846	13772.2	1	1	1	1	1	1	6	56.1762	79.7323
67	p-EGFR(Y1173)_R_V	GBL 9124414_2021-04-12_550PMT_76R_pEGFRY1173_Ab67_A1.gpr	EGFR	P00533	3540.38	1797.48	62752	1066.02	1118.72	5307	60163	1818	1356.7	5	96.4554	94.4321
83	HDAC3_R_V	GBL 9124330_2021-04-12_550PMT_92R_HDAC3_Ab83_A1.gpr	HDAC3	O15379	2317.65	1296.89	23644.4	1959.02	2388.83	483	1601	1279	1112.5	1	95.5961	95.5056
48	p-Chk1(S345)_R_V	GBL 9124401_2021-04-12_550PMT_63R_pChk1S345_Ab48_A1.gpr	CHEK1	O14757	539.088	263.264	6663.56	70.7671	28.3752	7	172	1397	1	1	59.9356	84.2294
107	p27/KIP1(C-term)_R_V	GBL 9124352_2021-04-13_500PMT_114R_p27KIP1_Ab107_A1.gpr	CDKN1B	P46527	1045.06	417.197	28232.6	601.762	279.732	446	561	520	238.538	1	84.5328	96.1881
79	HER3/ErbB3_R_V	GBL 9124326_2021-04-12_550PMT_88R_HER3ErbB3_Ab79_A1.gpr	ERBB3	P21860	3944.18	2028.54	34539.3	13335.3	11143	3197	2411	1159	2362.72	27	97.9592	98.9035
63	p-EGFR(S1046/1047)_R_V	GBL 9124409_2021-04-12_550PMT_71R_pEGFRS1046S1047_Ab63_A1.gpr	EGFR	P00533	1188.24	523.984	59242.5	525.504	344.94	126	483	568	133.537	4	90.87	90.4255
82	HDAC1_R_V	GBL 9124329_2021-04-12_550PMT_91R_HDAC1_Ab82_A1.gpr	HDAC1	Q13547	985.946	389.943	16705.9	462.797	518.153	10	434	41	402.338	20	82.9216	80.6995
69	Ezh2_R_V	GBL 9124320_2021-04-12_550PMT_83R_Ezh2_Ab69_A1.gpr	EZH2	Q15910	3824.45	585.865	59829.1	9879.03	13360	4361	6325	21696	652.561	4	94.6294	93.9841
44	p-Caveolin-1(Y14)_R_V	GBL 9124400_2021-04-12_550PMT_62R_pCaveolin1Y14_Ab44_A1.gpr	CAV1	Q03135	1166.27	691.303	26330	1	1	31	911	1	1	1	80.3437	90.3743
54	c-Met_R_V	GBL 9124405_2021-04-12_550PMT_67R_cMet_Ab54_A1.gpr	MET	P08581	7941.44	6660.7	60559	9154.23	13118.2	2434	11865	2715	8787.56	1	98.3888	97.5983
92	LRP6_R_V	GBL 9124340_2021-04-12_550PMT_102R_LRP6_Ab92_A1.gpr	LRP6	O75581	2226.2	753.394	37919.4	3190.28	6926.01	1199	4895	1515	24247.3	1	87.6477	87.5
87	ILK1_R_V	GBL 9124332_2021-04-12_550PMT_94R_ILK1_Ab87_A1.gpr	ILK	Q13418	11121.9	11176.1	44645.6	4407.13	5909.31	1735	5563	2611	35240.1	1	95.811	96.7489
65	p-EGFR(Y1148)_R_V	GBL 9124411_2021-04-12_550PMT_73R_pEGFRY1148_Ab65_A1.gpr	EGFR	P00533	1543.22	713.973	101370	1	1	410	4617	1	1	22	76.2621	94.0845
114	p53_R_V	GBL 9124359_2021-04-13_550PMT_121R_p53_Ab114_A1.gpr	TP53	P04637	2557.9	1119.81	59504.8	2054.12	2286.87	1223	16	817	1	5	89.2589	94.7052
155	p-Stat4(Y693)_R_V	GBL 9124186_2021-04-14_500PMT_161R_pStat4Y693_Ab155_A1.gpr	STAT4	Q14765	767.423	284.517	15642.6	1264.12	294.86	1696	10187	476	1	1	62.8357	69.9145
153	p-Stat3(S727)_R_V	GBL 9124185_2021-04-14_500PMT_160R_pStat3S727_Ab153_A1.gpr	STAT3	P40763	1032.85	492.408	21054.1	943.085	595.117	552	1488	1736	168.245	1	83.5661	82.3907
157	p-Stat5(Y694)_R_V	GBL 9124187_2021-04-14_500PMT_162R_pStat5Y694_Ab157_A1.gpr	STAT5A	P42229	4224.01	2151.65	63519	8518.19	617.257	42372	62684	3973	831.284	1	92.2664	96.1583
140	p-Smad2(S465/467)_R_V	GBL 9124227_2021-04-14_550PMT_148R_pSmad2s2_Ab140_A1.gpr	SMAD2	Q15796	7276.91	5283.16	42644	7735.89	13262.8	6206	11257	42620	7946.11	138	99.1407	97.1831
136	SerpinA1_R_V	GBL 9124223_2021-04-13_550PMT_144R_SerpinA1_Ab136_A1.gpr	SERPINA1	P01009	8514.13	2533.13	97489.8	2947.43	2358.32	1002	1308	1978	1089.49	1	97.8518	93.3041
144	SOCS1_R_V	GBL 9124228_2021-04-14_550PMT_149R_SOCS1_Ab144_A1.gpr	SOCS1	O15524	3340.05	1946.52	33571.3	2426.65	2244.01	512	1597	1622	836.168	1	96.0258	95.7494
171	cleaved Caspase-7_R_V	GBL 9124195_2021-04-14_500PMT_169R_Cleaved Caspase7_Ab171_A1.gpr	CASP7	P55210	1927.77	1247.02	54207.3	1069.54	1777.69	1281	2466	6462	53661.8	27	97.6369	91.6392
132	p-RafB(S445)_R_V	GBL 9124220_2021-04-14_550PMT_141R_pRafBS445_Ab132_A1.gpr	BRAF	P15056	7982.54	6571.33	47375.4	9361.38	6121.78	2828	3370	10402	8656.33	1	96.0258	94.8546
117	p-p70S6K(S371)_R_V	GBL 9124362_2021-04-13_500PMT_124R_pp70S6KS371_Ab117_A1.gpr	RPS6KB1	P23443	2757.94	1175.73	39545.5	825.482	550.404	681	654	2367	1	1	91.1923	96.9376
112	p44/42MAPK(Erk1/2)_R_V	GBL 9124218_2021-04-13_550PMT_139R_p4442MAPKErk12_Ab112_A1.gpr	MAPK1,MAPK3	P27361,P28482,P27361,P28482	22234.6	21866.8	67665.9	38541.1	24768.2	7603	14695	16636	52433.7	1	97.6369	97.0297
173	VEGFR2_R_V	GBL 9124197_2021-04-14_500PMT_171R_VEGFR2_Ab173_A1.gpr	KDR	P35968	41674	44540.2	88055.2	52017.5	62692.6	63298	62552	63626	36652.6	1	98.8185	94.0217
147	p-Src(Y527)_R_V	GBL 9124232_2021-04-14_500PMT_153R_pSrcY527_Ab147_A1.gpr	SRC	P12931	11722.7	11365.2	44904.9	10276.1	5887.51	3828	9991	5311	10112.4	1	96.6702	96.3333
159	p-Stat6(Y641)_R_V	GBL 9124189_2021-04-14_500PMT_164R_pStat6Y641_Ab159_A1.gpr	STAT6	P42226	1431.5	546.241	62295	368.977	62.1814	2854	33952	47	1	1	68.5285	77.116
158	Stat6_R_V	GBL 9124188_2021-04-14_500PMT_163R_Stat6_Ab158_A1.gpr	STAT6	P42226	2706.65	1856.68	17423.4	1935.47	3082.34	1289	3204	3657	1133.12	1	93.0183	95.7275
149	Stat1_R_V	GBL 9124235_2021-04-14_500PMT_154R_Stat1_Ab149_A1.gpr	STAT1	P42224	7254.27	4202.56	71636	11754.8	19475.2	3609	6777	6712	4296.59	1	96.0258	95.6376
134	p-Ret(Y905)_R_V	GBL 9124222_2021-04-13_550PMT_143R_pRetY905_Ab134_A1.gpr	RET	P07949	2815.7	930.29	58165	2507.51	1285.42	6157	28548	1861	928.222	1	93.2331	90.6682
125	p-PDK1(S241)_R_V	GBL 9124376_2021-04-13_550PMT_136R_pPDK1pS241_Ab125_A1.gpr	PDK1	O15530	7371.03	3623.14	56956.5	8835.74	5755.84	4100	7177	10146	7727.93	1	96.5628	98.109
115	p-p53(S15)_R_V	GBL 9124360_2021-04-13_550PMT_122R_pp53S15_Ab115_A1.gpr	TP53	P04637	3255.42	1156.91	71462.6	4290.96	5983.3	5325	1448	1454	113.572	1	93.3405	91.8297
124	p-PDGFRb(Y751)_R_V	GBL 9124375_2021-04-13_550PMT_135R_pPDGFRbetaY751_Ab124_A1.gpr	PDGFRB	P09619	750.96	350.789	14059.5	190.08	1	613	1821	587	1	1	74.8657	85.5093
167	Wnt5a/b_R_V	GBL 9124193_2021-04-14_500PMT_167R_Wnt5ab_Ab167_A1.gpr	WNT5A, WNT5B	P41221, Q9H1J9	789.181	155.537	18013	1	1	1	2763	1	1	1	48.3351	61.3333
151	p-Stat2(Y690)_R_V	GBL 9124236_2021-04-14_500PMT_155R_pStat2Y690_Ab151_A1.gpr	STAT2	P52630	585.491	244.596	14108.5	600.091	501.634	130	74	444	314.332	1	59.9356	73.8351
145	SOCS3_R_V	GBL 9124230_2021-04-14_550PMT_151R_SOCS3_Ab145_A1.gpr	SOCS3	O14543	1146.86	478.454	19147.7	45.4578	1	1	1	1	1	1	63.9098	72.2689
137	Slug_R_V	GBL 9124224_2021-04-13_550PMT_145R_Slug_Ab137_A1.gpr	SNAI2	O43623	3691.21	2122.32	34089	5927.85	7031.5	465	2687	650	769.793	1	97.7444	97.1429
122	PDGFRb_R_V	GBL 9124374_2021-04-13_550PMT_134R_PDGFRbeta_Ab122_A1.gpr	PDGFRB	P09619	14303.5	10105.4	73681.3	2704.99	6177.06	228	290	456	6613.08	1	92.696	97.9143
146	Sox2_R_V	GBL 9124231_2021-04-14_550PMT_152R_Sox2_Ab146_A1.gpr	SOX2	P48431	1106.06	325.935	40872.9	1	1829.29	1	1	1	1	1	57.6799	60.3352
121	p-PDGFRa(Y754)_R_V	GBL 9124373_2021-04-13_550PMT_133R_pPDGFRalphaY754_Ab121_A1.gpr	PDGFRA	P16234	3236.67	1924.46	41511.2	3334.33	2270.99	1491	2048	2454	2150.36	1	98.174	96.4989
133	RANKL_R_V	GBL 9124221_2021-04-13_550PMT_142R_RANKL_Ab133_A1.gpr	TNFSF11	O14788	5617.35	3764.84	53616.7	5524.31	5943.79	2279	3756	4738	4954.96	1	98.3888	95.4148
164	p-Tuberin/TSC2(T1462)_R_V	GBL 9124190_2021-04-14_500PMT_165R_pTuberinTSC2R1462_Ab164_A1.gpr	TSC2	P49815	499.47	242.615	12570	680.614	242.708	771	1043	3268	395.117	1	57.7873	66.5428
118	p-p70S6K(T389)_R_V	GBL 9124364_2021-04-13_500PMT_125R_pp70S6KT389_Ab118_A1.gpr	RPS6KB1	P23443	2276	895.113	41217.8	909.573	683.539	976	670	1880	592.079	1	90.1182	98.4505
128	PIAS1_R_V	GBL 9124377_2021-04-13_550PMT_137R_PIAS1_Ab128_A1.gpr	PIAS1	O75925	6677.41	4032.22	42380.6	13308.4	14549.2	10263	17751	35917	4215.54	1	94.6294	98.7514
170	ZO-1_R_V	GBL 9124194_2021-04-14_500PMT_168R_ZO1_Ab170_A1.gpr	TJP1	Q07157	1476.15	723.05	17211.3	3585.9	5865.43	1586	3114	801	439.768	1	88.7218	84.0194
130	p-PTEN(S380)_R_V	GBL 9124219_2021-04-13_500PMT_140R_pPTENS380_Ab130_A1.gpr	PTEN	P60484	8549.12	8452.03	35138.1	6954.75	6495.49	3438	9388	580	15158.6	1	96.2406	99.6652
129	PTEN_R_V	GBL 9124378_2021-04-13_500PMT_138R_PTEN_Ab129_A1.gpr	PTEN	P60484	5481.08	4458.1	40654.8	2607.6	1538.88	1419	5493	1	4258.13	1	94.1998	99.2018
43	Caveolin-1_R_V	GBL 9124399_2021-04-12_550PMT_61R_Caveolin1_Ab43_A1.gpr	CAV1	Q03135	18881.2	13514	107361	10944.7	46097.8	5	1777	1	5351.49	1	95.5961	93.2584
34	p-Bcl2(T56)_R_V	GBL 9124463_2021-04-09_550PMT_44R_pBcl2T56_Ab34_A1.gpr	BCL2	P10415	1110.22	484.618	14622.2	87.4933	64.3483	1	1	793	1	25	65.7358	91.9935
37	BRCA2_R_V	GBL 9124466_2021-04-09_550PMT_47R_BRCA2_Ab37_A1.gpr	BRCA2	P51587	1991.17	483.653	25597.9	10457.7	6222.26	3334	2048	15120	844.722	1	95.5961	93.2584
35	Bcl-xL_R_V	GBL 9124464_2021-04-09_550PMT_45R_BclxL_Ab35_A1.gpr	BCL2L1	Q07817	3756.77	2410.15	25621.2	13988.8	12559.1	4071	3830	5401	8477.73	1	98.3888	93.559
38	E-Cadherin_R_V	GBL 9124467_2021-04-09_550PMT_48R_CadherinE_Ab38_A1.gpr	CDH1	P12830	24558.7	16611.2	84668.2	34472.4	23975.1	38937	344	217	7479.44	1	97.0999	97.0133
217	PPP1R10_R_V	GBL 9124631_2021-04-22_500PMT_348R_PPP1R10_Ab217_A1.gpr	PPP1R10	Q96QC0	18775.6	8675.4	92883.3	53473.8	60731.4	54012	61819	63943	5472.28	1	95.1665	95.9368
221	HIF-2A_R_V	GBL 9124632_2021-04-22_500PMT_349R_HIF2A_Ab221_A1.gpr	EPAS1	Q99814	6099.04	3487.66	64691	2427.56	2772.62	2597	2893	2483	1633.55	1	98.8185	96.3043
216	p-c-Fos(S32)_R_V	GBL 9124629_2021-04-22_500PMT_346R_pcFosS32_Ab216_A1.gpr	FOS	P01100	390.122	45.1833	15261.9	24.1979	1	220	111	316	1	1	32.7605	53.1148
36	BRCA1_R_V	GBL 9124465_2021-04-09_550PMT_46R_BRCA1_Ab36_A1.gpr	BRCA1	P38398	4473.46	2669.16	27437.8	11107	17395.6	7265	12276	14918	12639.7	31	98.7111	98.1502
41	Caspase-3_R_V	GBL 9124472_2021-04-09_550PMT_55R_Caspase3_Ab41_A1.gpr	CASP3	P42574	11901.3	5878.02	72761.6	14287.5	16009.2	3637	6654	35234	24099.1	1	98.0666	93.5378
15	Annexin1_R_V	GBL 9124267_2021-04-09_550PMT_29R_AnnexinI_Ab15_A1.gpr	ANXA1	P04083	19941.8	8768.14	119399	58425.5	61382.1	21878	61136	37880	5949.68	1	98.4962	95.9651
13	p-AMPKb1(S108)_R_V	GBL 9124266_2021-04-09_550PMT_28R_pAMPKb1S108_Ab13_A1.gpr	PRKAB1	Q9Y478	1370.57	870.574	55416	1360.59	903.325	235	595	1412	1240.88	1	95.5961	92.0225
28	p-Bad(S136)_R_V	GBL 9124277_2021-04-09_550PMT_39R_pBadS136_Ab28_A1.gpr	BAD	Q92934	1004.83	648.228	39253	1831.59	1256.46	422	1318	2174	874.743	1	96.4554	95.3229
30	Bak_R_V	GBL 9124460_2021-04-09_550PMT_41R_Bak_Ab30_A1.gpr	BAK1	Q16611	4529.18	1662.55	56079.4	38329.4	15824.3	6905	16510	21467	12714.5	1	98.3888	94.214
2	Akt_R_V	GBL 9124447_2021-04-09_550PMT_8R_Akt_Ab2_A1.gpr	AKT1,AKT2,AKT3	Q9Y243,P31751,P31749	4781.68	3505.55	62717.1	6721.69	5608.07	528	1108	631	4194.54	4	92.9108	96.3006
33	p-Bcl2(S70)_R_V	GBL 9124462_2021-04-09_550PMT_43R_pBcl2S70_Ab33_A1.gpr	BCL2	P10415	2037.18	1005.54	24131.7	2826.32	2131.82	821	1478	2565	1984.33	11	98.2814	96.3934
12	p-AMPKa1(S485)_R_V	GBL 9124265_2021-04-09_550PMT_27R_pAMPKa1S485_Ab12_A1.gpr	PRKAA1	Q13131	1089.55	920.093	19626.5	2527.75	1953.94	1730	2327	5083	1486.11	10	92.696	92.1205
31	Bax_R_V	GBL 9124461_2021-04-09_550PMT_42R_Bax_Ab31_A1.gpr	BAX	Q07812	2776.8	2067.56	19864.9	1426.6	1095.98	135	1278	1	829.487	1	96.7777	96.6704
23	AuroraA/AIK_R_V	GBL 9124273_2021-04-09_550PMT_35R_AuroraAAIK_Ab23_A1.gpr	AURKA	Q9UQB9	1798.66	428.112	43871	4823.98	3418.86	554	1682	1260	1	5	79.6992	91.5094
21	p-ATR(S428)_R_V	GBL 9124271_2021-04-09_550PMT_33R_pATRS428_Ab21_A1.gpr	ATR	Q13535	1389	694.648	21935.5	524.689	652.316	351	903	1116	119.891	1	80.8808	90.7039
29	p-Bad(S155)_R_V	GBL 9124459_2021-04-09_550PMT_40R_pBadS155_Ab29_A1.gpr	BAD	Q92934	1176.55	512.749	80815	4765.3	3921.61	1960	2660	7712	1055.73	6	93.985	92.9143
18	ATM_R_V	GBL 9124269_2021-04-09_550PMT_31R_ATM_Ab18_A1.gpr	ATM	Q13315	4654.06	488.045	67063.2	7354.18	41059.2	7022	10251	4246	1	1	67.7766	88.748
3	p-Akt(S473)_R_V	GBL 9124453_2021-04-09_550PMT_14R_pAktS473_Ab3_A1.gpr	AKT1, AKT2, AKT3	P31749	1453.1	541.842	25050.7	1482.35	978.713	1969	3314	9515	442.637	1	82.8142	89.6239
8	p-ALK(Y1586)_R_V	GBL 9124262_2021-04-09_550PMT_24R_pALKY1586_Ab8_A1.gpr	ALK	Q9UM73	2004.71	1375.21	54676	4149.08	3497.42	10171	48426	5796	4124.57	1	97.0999	87.3894
22	p-AuroraA(T288)/B(T232)/C(T198)_R_V	GBL 9124272_2021-04-09_550PMT_34R_pAuroraaT288bT232cT198_Ab22_A1.gpr	AURKA,AURKB,AURKC	Q9UQB9,Q96GD4,O14965	885.097	366.876	28862.5	4026.73	2099.45	2733	2347	26074	487.325	1	85.1772	91.9294
9	p-ALK(Y1604)_R_V	GBL 9124263_2021-04-09_550PMT_25R_pALKY1604_Ab9_A1.gpr	ALK	Q9UM73	2073.49	795.543	63615	1	1	9315	55475	708	1	1	82.9216	93.7824
4	p-Akt(T308)_R_V	GBL 9124259_2021-04-09_550PMT_21R_pAktT308_Ab4_A1.gpr	AKT1, AKT2, AKT3	P31749	571.374	182.727	51952.5	3254.25	200.713	2519	6910	10407	352.807	14	45.5424	83.9623
26	Bad_R_V	GBL 9124275_2021-04-09_550PMT_37R_Bad_Ab26_A1.gpr	BAD	Q92934	1364.96	829.676	11545	7237.91	4210.05	3563	5523	8708	2382.36	1	92.2664	87.4272
11	p-AMPKa(T172)_R_V	GBL 9124264_2021-04-09_550PMT_26R_pAMPKaT172_Ab11_A1.gpr	PRKAA1, PRKAA2	Q13131,P54646	7848.84	4494.92	60264.9	18988.4	9579	8237	1435	34752	7686.82	1	95.5961	97.6404

## Sheet: Raw
	AB_name	Slide_file	Gene_ID	Swiss_ID	YZ_5_865.1	YZ_5_865.2	YZ_5_865.3	YZ_6_866.1	YZ_6_866.2	YZ_6_866.3	YZ_7_867.1	YZ_7_867.2	YZ_7_867.3	YZ_8_868.1	YZ_8_868.2	YZ_8_868.3	YZ_1 _861.1	YZ_1 _861.2	YZ_1 _861.3	YZ_9_869.1	YZ_9_869.2	YZ_9_869.3	YZ_2_862.1	YZ_2_862.2	YZ_2_862.3	YZ_10_870.1	YZ_10_870.2	YZ_10_870.3	YZ_3_863.1	YZ_3_863.2	YZ_3_863.3	YZ_11_871.1	YZ_11_871.2	YZ_11_871.3	YZ_4_864.1	YZ_4_864.2	YZ_4_864.3	YZ_12_872.1	YZ_12_872.2	YZ_12_872.3
AB_ID	AB_name	Slide_file	Gene_ID	Swiss_ID	YZ_5_DMSO10min1	YZ_5_DMSO10min1	YZ_5_DMSO10min1	YZ_6_DMSO10min3	YZ_6_DMSO10min3	YZ_6_DMSO10min3	YZ_7_DMSO10min3	YZ_7_DMSO10min3	YZ_7_DMSO10min3	YZ_8_DMSO10min4	YZ_8_DMSO10min4	YZ_8_DMSO10min4	YZ_1_Control1	YZ_1_Control1	YZ_1_Control1	YZ_9_DMSO30min1	YZ_9_DMSO30min1	YZ_9_DMSO30min1	YZ_2_Control2	YZ_2_Control2	YZ_2_Control2	YZ_10_DMSO30min2	YZ_10_DMSO30min2	YZ_10_DMSO30min2	YZ_3_Control3	YZ_3_Control3	YZ_3_Control3	YZ_11_DMSO30min3	YZ_11_DMSO30min3	YZ_11_DMSO30min3	YZ_4_Control4	YZ_4_Control4	YZ_4_Control4	YZ_12_DMSO30min4	YZ_12_DMSO30min4	YZ_12_DMSO30min4
Ne23R550PMT	Neg_R_Ne23R550PMT	GBL 9124261_2021-04-09_550PMT_23R_NegRabbit_Ne1_A1.gpr	None	None	4216	3675	3090	3047	2416	2549	3415	3042	2932	3048	2724	2540	3773	3867	3950	4191	3594	3457	3284	3427	3322	3640	3069	2630	3812	3760	4055	4074	3700	3344	3400	3266	3111	3652	3269	3109
Pr30T	Tot_Pr30T	GBL 9124268_2021-04-07_380PMT_30T_Protein_Pr30_A1.gpr	None	None	2530	2348	2404	2077	2011	2216	2153	2154	2277	2189	2010	2151	2155	2273	2387	2459	2614	2742	2126	2133	2127	2250	2288	2388	2329	2397	2469	2600	2571	2734	1925	1949	1921	2386	2456	2756
29	p-Bad(S155)_R_V	GBL 9124459_2021-04-09_550PMT_40R_pBadS155_Ab29_A1.gpr	BAD	Q92934	5889	6012	7065	4802	4647	5618	6217	6433	7522	5815	4921	6062	7284	6437	6366	6955	8235	9119	6325	5861	5836	6433	6659	7037	7472	6776	6859	6901	7500	9033	5773	5517	5505	6610	7666	8028
22	p-AuroraA(T288)/B(T232)/C(T198)_R_V	GBL 9124272_2021-04-09_550PMT_34R_pAuroraaT288bT232cT198_Ab22_A1.gpr	AURKA,AURKB,AURKC	Q9UQB9,Q96GD4,O14965	7387	6906	6383	5471	5166	5068	7052	6389	6588	6088	5916	5725	7555	7467	7587	8671	8139	7474	6900	6533	6871	7127	6605	7031	7928	7972	7977	8341	7736	8036	6567	6444	6515	7830	6667	6972
18	ATM_R_V	GBL 9124269_2021-04-09_550PMT_31R_ATM_Ab18_A1.gpr	ATM	Q13315	9382	9616	8904	6860	6525	6757	9275	8216	8481	8218	6962	7428	11010	10860	10427	10222	9895	8738	10505	9654	9496	9341	8724	8012	12119	10968	11237	11035	10412	9575	8743	8935	8095	9879	9235	6951
Pr50T	Tot_Pr50T	GBL 9124257_2021-04-07_380PMT_50T_Protein_Pr50_A1.gpr	None	None	2552	2556	2484	2189	2269	2279	2505	2379	2404	2276	2258	2443	2528	2544	2645	2955	2906	2978	2364	2428	2428	2493	2433	2528	2528	2549	2565	2813	2876	2909	2228	2136	2147	2590	2711	2695
30	Bak_R_V	GBL 9124460_2021-04-09_550PMT_41R_Bak_Ab30_A1.gpr	BAK1	Q16611	13637	13424	10665	10041	9360	7485	12992	11162	8870	12547	10977	9908	16645	15349	16310	15821	14703	12971	15550	14023	13276	13280	12094	11079	18618	16683	15831	16018	14724	12962	12634	14455	12429	14588	13227	11941
33	p-Bcl2(S70)_R_V	GBL 9124462_2021-04-09_550PMT_43R_pBcl2S70_Ab33_A1.gpr	BCL2	P10415	12972	10960	9512	10229	8707	8439	13218	12596	13382	14254	12267	14050	20755	20147	21229	26344	21183	19640	23391	22173	20942	20895	18521	16822	28054	25707	26414	25545	20810	18541	22491	21930	20227	21132	19628	18090
Pr30T	Tot_Pr30T	GBL 9124268_2021-04-07_380PMT_30T_Protein_Pr30_A1.gpr	None	None	2530	2348	2404	2077	2011	2216	2153	2154	2277	2189	2010	2151	2155	2273	2387	2459	2614	2742	2126	2133	2127	2250	2288	2388	2329	2397	2469	2600	2571	2734	1925	1949	1921	2386	2456	2756
12	p-AMPKa1(S485)_R_V	GBL 9124265_2021-04-09_550PMT_27R_pAMPKa1S485_Ab12_A1.gpr	PRKAA1	Q13131	6409	5110	4044	4602	3654	2734	5700	4646	3576	5004	3943	3172	4952	4992	5843	6659	5258	4766	4431	4336	5530	5699	4307	3778	5168	5474	5959	6466	5155	4911	4259	4460	5006	6307	4871	4157
Pr50T	Tot_Pr50T	GBL 9124257_2021-04-07_380PMT_50T_Protein_Pr50_A1.gpr	None	None	2552	2556	2484	2189	2269	2279	2505	2379	2404	2276	2258	2443	2528	2544	2645	2955	2906	2978	2364	2428	2428	2493	2433	2528	2528	2549	2565	2813	2876	2909	2228	2136	2147	2590	2711	2695
38	E-Cadherin_R_V	GBL 9124467_2021-04-09_550PMT_48R_CadherinE_Ab38_A1.gpr	CDH1	P12830	25905	22812	18540	17677	17499	15088	23382	18458	17267	19966	17064	15846	25512	27078	28452	29566	24521	25152	25146	24805	22527	23882	19829	20655	27652	29735	28013	24486	23097	22020	22934	21639	22770	25437	21919	20405
Pr30T	Tot_Pr30T	GBL 9124268_2021-04-07_380PMT_30T_Protein_Pr30_A1.gpr	None	None	2530	2348	2404	2077	2011	2216	2153	2154	2277	2189	2010	2151	2155	2273	2387	2459	2614	2742	2126	2133	2127	2250	2288	2388	2329	2397	2469	2600	2571	2734	1925	1949	1921	2386	2456	2756
23	AuroraA/AIK_R_V	GBL 9124273_2021-04-09_550PMT_35R_AuroraAAIK_Ab23_A1.gpr	AURKA	Q9UQB9	12420	16443	17274	12762	11491	13831	15163	15468	17783	12863	14381	13763	17183	17459	17304	19264	21405	20248	15569	14991	15801	17340	17838	17802	18615	17261	17184	19783	20744	20821	14328	13845	14183	17433	17790	18571
Pr10T	Tot_Pr10T	GBL 9124449_2021-04-07_380PMT_10T_Protein_Pr10_A1.gpr	None	None	2290	2230	2365	1873	1928	1998	2096	2052	2166	1953	1973	2092	2136	2111	2213	2415	2459	2569	1996	2013	2078	2175	2218	2377	2216	2147	2297	2488	2465	2688	1863	1882	1954	2469	2266	2620
3	p-Akt(S473)_R_V	GBL 9124453_2021-04-09_550PMT_14R_pAktS473_Ab3_A1.gpr	AKT1, AKT2, AKT3	P31749	13266	14893	17757	10179	10759	12079	12660	12959	13901	11140	12021	13545	11738	12081	13972	16981	16773	18169	9859	10045	12522	13454	12698	15078	11015	12347	13419	15477	16228	17689	8995	8898	10292	14691	14493	16796
Pr30T	Tot_Pr30T	GBL 9124268_2021-04-07_380PMT_30T_Protein_Pr30_A1.gpr	None	None	2530	2348	2404	2077	2011	2216	2153	2154	2277	2189	2010	2151	2155	2273	2387	2459	2614	2742	2126	2133	2127	2250	2288	2388	2329	2397	2469	2600	2571	2734	1925	1949	1921	2386	2456	2756
13	p-AMPKb1(S108)_R_V	GBL 9124266_2021-04-09_550PMT_28R_pAMPKb1S108_Ab13_A1.gpr	PRKAB1	Q9Y478	9947	8396	5355	7713	5565	4276	8379	8024	5921	7965	6720	5637	12405	11786	11636	12416	9942	8472	11595	10953	10227	10676	9586	7935	12420	11774	11574	11561	11116	8853	10228	9569	9382	10977	9755	8458
Pr50T	Tot_Pr50T	GBL 9124257_2021-04-07_380PMT_50T_Protein_Pr50_A1.gpr	None	None	2552	2556	2484	2189	2269	2279	2505	2379	2404	2276	2258	2443	2528	2544	2645	2955	2906	2978	2364	2428	2428	2493	2433	2528	2528	2549	2565	2813	2876	2909	2228	2136	2147	2590	2711	2695
41	Caspase-3_R_V	GBL 9124472_2021-04-09_550PMT_55R_Caspase3_Ab41_A1.gpr	CASP3	P42574	31623	27955	22969	21878	19321	19402	26202	20285	21389	23380	16595	18576	43761	43876	36970	30157	28414	26179	46283	36728	30442	26913	20828	20735	48332	43413	35902	31332	24852	21415	37748	33875	29404	29181	22304	22811
Pr30T	Tot_Pr30T	GBL 9124268_2021-04-07_380PMT_30T_Protein_Pr30_A1.gpr	None	None	2530	2348	2404	2077	2011	2216	2153	2154	2277	2189	2010	2151	2155	2273	2387	2459	2614	2742	2126	2133	2127	2250	2288	2388	2329	2397	2469	2600	2571	2734	1925	1949	1921	2386	2456	2756
8	p-ALK(Y1586)_R_V	GBL 9124262_2021-04-09_550PMT_24R_pALKY1586_Ab8_A1.gpr	ALK	Q9UM73	5534	4490	2492	4194	3230	2283	5135	3831	2758	4401	3583	2489	8349	7039	6144	6350	4947	3489	7561	6278	5109	5159	4059	3063	7713	7031	6289	5721	4558	3470	6721	5732	5229	5264	3957	3097
11	p-AMPKa(T172)_R_V	GBL 9124264_2021-04-09_550PMT_26R_pAMPKaT172_Ab11_A1.gpr	PRKAA1, PRKAA2	Q13131,P54646	19426	18830	17562	15110	12694	16859	18482	17236	21530	18457	16234	20393	16939	16740	17556	27388	28204	28903	16926	18819	19120	24590	24239	25508	20355	22049	20424	28569	26041	30920	17108	19006	19442	26461	25660	25015
15	Annexin1_R_V	GBL 9124267_2021-04-09_550PMT_29R_AnnexinI_Ab15_A1.gpr	ANXA1	P04083	7891	6956	6639	5759	5484	5351	7289	6711	6931	6683	6076	6488	5454	5645	7363	8511	8306	9117	5394	5429	6965	7194	6871	7808	6182	6523	7923	8856	9125	8220	5112	5623	6641	7780	8549	8321
28	p-Bad(S136)_R_V	GBL 9124277_2021-04-09_550PMT_39R_pBadS136_Ab28_A1.gpr	BAD	Q92934	10738	10744	8936	8169	8256	7790	10557	10065	9797	9697	8080	7960	11661	11174	11424	13749	12409	10726	10419	10413	10689	10697	9972	9454	11149	11732	11365	12659	12037	11277	9447	9683	9624	10697	10813	11107
Pr50T	Tot_Pr50T	GBL 9124257_2021-04-07_380PMT_50T_Protein_Pr50_A1.gpr	None	None	2552	2556	2484	2189	2269	2279	2505	2379	2404	2276	2258	2443	2528	2544	2645	2955	2906	2978	2364	2428	2428	2493	2433	2528	2528	2549	2565	2813	2876	2909	2228	2136	2147	2590	2711	2695
36	BRCA1_R_V	GBL 9124465_2021-04-09_550PMT_46R_BRCA1_Ab36_A1.gpr	BRCA1	P38398	13180	11856	11742	9105	7428	9218	11901	9587	11756	9118	8508	11580	15641	14900	12645	13550	12337	16061	13338	12484	11303	9975	10343	13926	14558	13608	11859	10973	12151	15115	12248	9985	10084	11053	10703	17044
Pr30T	Tot_Pr30T	GBL 9124268_2021-04-07_380PMT_30T_Protein_Pr30_A1.gpr	None	None	2530	2348	2404	2077	2011	2216	2153	2154	2277	2189	2010	2151	2155	2273	2387	2459	2614	2742	2126	2133	2127	2250	2288	2388	2329	2397	2469	2600	2571	2734	1925	1949	1921	2386	2456	2756
9	p-ALK(Y1604)_R_V	GBL 9124263_2021-04-09_550PMT_25R_pALKY1604_Ab9_A1.gpr	ALK	Q9UM73	13923	13491	11505	9009	8859	10391	12698	10701	13214	10818	9683	11854	14889	12622	13386	15522	15274	17080	12433	11420	11673	12269	13044	12898	14864	14875	12902	13740	14596	15842	11565	12191	11438	13213	13705	15352
Pr50T	Tot_Pr50T	GBL 9124257_2021-04-07_380PMT_50T_Protein_Pr50_A1.gpr	None	None	2552	2556	2484	2189	2269	2279	2505	2379	2404	2276	2258	2443	2528	2544	2645	2955	2906	2978	2364	2428	2428	2493	2433	2528	2528	2549	2565	2813	2876	2909	2228	2136	2147	2590	2711	2695
35	Bcl-xL_R_V	GBL 9124464_2021-04-09_550PMT_45R_BclxL_Ab35_A1.gpr	BCL2L1	Q07817	22977	22271	20644	15808	16939	16861	18312	18680	19146	17643	16324	18537	21560	19577	22177	24672	23493	25765	19353	18625	18442	21372	21458	23767	23703	24559	22524	24154	24527	25312	17774	18779	17406	22559	22005	24715
37	BRCA2_R_V	GBL 9124466_2021-04-09_550PMT_47R_BRCA2_Ab37_A1.gpr	BRCA2	P51587	15751	14419	13855	10505	11268	11022	15793	13976	12979	13412	12363	12837	17911	16981	17183	15620	15131	15261	15743	13750	14955	14065	12697	12341	16761	16173	16047	16703	14131	15613	14068	12231	11334	13183	12594	14626
31	Bax_R_V	GBL 9124461_2021-04-09_550PMT_42R_Bax_Ab31_A1.gpr	BAX	Q07812	17107	15816	15183	11413	11632	11561	16914	15139	15381	13783	13030	14556	16839	17819	18187	18406	19156	19429	17118	16296	16058	15398	15857	16833	17953	18248	17154	18471	16958	18986	15318	13611	14511	16798	16195	16748
Pr30T	Tot_Pr30T	GBL 9124268_2021-04-07_380PMT_30T_Protein_Pr30_A1.gpr	None	None	2530	2348	2404	2077	2011	2216	2153	2154	2277	2189	2010	2151	2155	2273	2387	2459	2614	2742	2126	2133	2127	2250	2288	2388	2329	2397	2469	2600	2571	2734	1925	1949	1921	2386	2456	2756
26	Bad_R_V	GBL 9124275_2021-04-09_550PMT_37R_Bad_Ab26_A1.gpr	BAD	Q92934	8273	8338	7926	6471	6334	7234	8272	8531	8859	7610	7519	8366	7262	7659	8879	10799	10038	12392	6276	6665	8147	8555	8581	10782	7425	8460	9488	11256	10512	11928	6063	6713	7876	9485	8433	10624
Pr50T	Tot_Pr50T	GBL 9124257_2021-04-07_380PMT_50T_Protein_Pr50_A1.gpr	None	None	2552	2556	2484	2189	2269	2279	2505	2379	2404	2276	2258	2443	2528	2544	2645	2955	2906	2978	2364	2428	2428	2493	2433	2528	2528	2549	2565	2813	2876	2909	2228	2136	2147	2590	2711	2695
34	p-Bcl2(T56)_R_V	GBL 9124463_2021-04-09_550PMT_44R_pBcl2T56_Ab34_A1.gpr	BCL2	P10415	14255	12973	12133	10785	9460	9655	13550	11885	12791	12574	11684	11355	17087	16650	15788	18224	17171	15520	16127	14919	14057	14381	12925	12763	18501	16243	16659	17218	16821	17039	15219	13062	13371	15504	14391	13847
Pr10T	Tot_Pr10T	GBL 9124449_2021-04-07_380PMT_10T_Protein_Pr10_A1.gpr	None	None	2290	2230	2365	1873	1928	1998	2096	2052	2166	1953	1973	2092	2136	2111	2213	2415	2459	2569	1996	2013	2078	2175	2218	2377	2216	2147	2297	2488	2465	2688	1863	1882	1954	2469	2266	2620
2	Akt_R_V	GBL 9124447_2021-04-09_550PMT_8R_Akt_Ab2_A1.gpr	AKT1,AKT2,AKT3	Q9Y243,P31751,P31749	10758	9242	10058	8171	6429	7310	9668	9583	9889	10413	10309	8784	13386	11875	13115	14494	12877	13225	13521	11598	12349	11535	11051	10643	14454	13881	12964	15384	13473	12896	12226	11200	10490	14400	12508	12082
Pr30T	Tot_Pr30T	GBL 9124268_2021-04-07_380PMT_30T_Protein_Pr30_A1.gpr	None	None	2530	2348	2404	2077	2011	2216	2153	2154	2277	2189	2010	2151	2155	2273	2387	2459	2614	2742	2126	2133	2127	2250	2288	2388	2329	2397	2469	2600	2571	2734	1925	1949	1921	2386	2456	2756
21	p-ATR(S428)_R_V	GBL 9124271_2021-04-09_550PMT_33R_pATRS428_Ab21_A1.gpr	ATR	Q13535	14123	12542	9766	10587	8889	7783	13141	11278	10575	11520	10197	7853	16903	15907	15450	16705	13078	12347	15369	14726	14214	12940	11672	10102	16415	16690	14719	15004	14180	11970	13545	12813	11701	14050	12587	11373
4	p-Akt(T308)_R_V	GBL 9124259_2021-04-09_550PMT_21R_pAktT308_Ab4_A1.gpr	AKT1, AKT2, AKT3	P31749	5534	5020	4387	3831	3689	3362	4828	4125	4210	4373	3971	4162	5357	5622	5809	6347	5102	6192	4925	4738	5182	5411	5133	4643	5880	5997	6099	5754	5949	6583	4524	4943	4906	5489	5321	4956
	AB_name	Slide_file	Gene_ID	Swiss_ID	YZ_5_865.1	YZ_5_865.2	YZ_5_865.3	YZ_6_866.1	YZ_6_866.2	YZ_6_866.3	YZ_7_867.1	YZ_7_867.2	YZ_7_867.3	YZ_8_868.1	YZ_8_868.2	YZ_8_868.3	YZ_1 _861.1	YZ_1 _861.2	YZ_1 _861.3	YZ_9_869.1	YZ_9_869.2	YZ_9_869.3	YZ_2_862.1	YZ_2_862.2	YZ_2_862.3	YZ_10_870.1	YZ_10_870.2	YZ_10_870.3	YZ_3_863.1	YZ_3_863.2	YZ_3_863.3	YZ_11_871.1	YZ_11_871.2	YZ_11_871.3	YZ_4_864.1	YZ_4_864.2	YZ_4_864.3	YZ_12_872.1	YZ_12_872.2	YZ_12_872.3
Ne279R500PMT	Neg_R_Ne279R500PMT	GBL 9124701_2021-04-22_500PMT_279R_NegRabbit_Ab1_A1.gpr	None	None	33978	37057	31039	25962	26099	23376	32119	35057	30013	29857	30372	30239	38815	36274	37899	40494	33380	35649	31481	32186	31939	29425	23828	29924	39618	37265	36159	34296	31116	35174	26654	26049	24306	27319	28988	30592
Pr350T	Tot_Pr350T	GBL 9124633_2021-04-15_380PMT_350T_Protein_Pr350_A1.gpr	None	None	4563	4556	4520	3713	3741	3568	4378	4517	4404	3894	3922	3936	4530	4471	4469	4814	4895	4777	4252	4204	4007	4270	4296	4144	4535	4644	4542	4524	4467	4757	3909	3939	3803	4234	4255	4009
217	PPP1R10_R_V	GBL 9124631_2021-04-22_500PMT_348R_PPP1R10_Ab217_A1.gpr	PPP1R10	Q96QC0	42765	39508	41295	29499	30256	30604	38931	37544	39266	35060	31360	34130	42802	44991	42182	41901	37194	38553	41720	36865	37616	33790	36636	36397	40534	42979	41262	44133	36542	44099	38810	37053	33534	35653	36899	40251
216	p-c-Fos(S32)_R_V	GBL 9124629_2021-04-22_500PMT_346R_pcFosS32_Ab216_A1.gpr	FOS	P01100	35781	28347	26881	24643	22616	19860	31252	28667	27876	29015	25746	20659	47524	44410	40395	37046	33580	31435	41714	40148	34640	27612	29049	27605	46647	43094	38132	37531	35273	31606	38118	34987	30407	29348	27297	29019
221	HIF-2A_R_V	GBL 9124632_2021-04-22_500PMT_349R_HIF2A_Ab221_A1.gpr	EPAS1	Q99814	47936	43292	43151	32291	31389	29617	44245	40433	41885	38644	34076	35960	57985	57498	48361	47953	42443	45698	48659	44541	41923	39868	38712	38847	52386	50185	43586	46965	43826	46219	45178	36412	36235	35090	35314	37265
	AB_name	Slide_file	Gene_ID	Swiss_ID	YZ_5_865.1	YZ_5_865.2	YZ_5_865.3	YZ_6_866.1	YZ_6_866.2	YZ_6_866.3	YZ_7_867.1	YZ_7_867.2	YZ_7_867.3	YZ_8_868.1	YZ_8_868.2	YZ_8_868.3	YZ_1 _861.1	YZ_1 _861.2	YZ_1 _861.3	YZ_9_869.1	YZ_9_869.2	YZ_9_869.3	YZ_2_862.1	YZ_2_862.2	YZ_2_862.3	YZ_10_870.1	YZ_10_870.2	YZ_10_870.3	YZ_3_863.1	YZ_3_863.2	YZ_3_863.3	YZ_11_871.1	YZ_11_871.2	YZ_11_871.3	YZ_4_864.1	YZ_4_864.2	YZ_4_864.3	YZ_12_872.1	YZ_12_872.2	YZ_12_872.3
Ne65R500PMT	Neg_R_Ne65R500PMT	GBL 9124403_2021-04-12_500PMT_65R_NegRabbit_Ne1_A1.gpr	None	None	3060	3131	2510	2460	2312	1846	3146	2794	2256	2569	2274	2129	3315	3254	2871	3627	3249	2690	2880	2907	2713	3133	2629	2254	3491	3322	3163	3483	3071	2579	2423	2430	2687	3190	2789	2481
Ne65R550PMT	Neg_R_Ne65R550PMT	GBL 9124403_2021-04-12_550PMT_65R_NegRabbit_Ne1_A1.gpr	None	None	6710	6879	5535	5742	5070	4126	6877	6110	4960	5612	5017	4728	7249	7095	6209	7871	7115	6318	6266	6273	5930	6823	5708	4918	7192	7218	6959	7667	6701	5731	5301	5334	6246	6974	6148	5499
Pr90T	Tot_Pr90T	GBL 9124328_2021-04-07_360PMT_90T_Protein_Pr90_A1.gpr	None	None	3056	3000	2900	2444	2525	2554	2819	2843	2886	2501	2718	2869	2674	2893	2865	3129	3118	3259	2741	2584	2849	2772	2768	2968	2987	2976	3053	3142	3113	3190	2374	2414	2470	2925	2848	2958
82	HDAC1_R_V	GBL 9124329_2021-04-12_550PMT_91R_HDAC1_Ab82_A1.gpr	HDAC1	Q13547	18689	17938	19643	14415	12819	15331	16839	17259	18679	14697	15210	16822	18719	18286	18476	21806	21622	25170	17551	17225	17255	17363	18944	20653	18874	19841	19550	21426	22133	24319	15240	15684	15205	16514	20329	20879
Pr110T	Tot_Pr110T	GBL 9124348_2021-04-09_380PMT_110T_Protein_Pr110_A1.gpr	None	None	2951	2935	3151	2418	2284	2513	2573	2571	2993	2396	2587	2771	2750	2784	2884	3103	2900	3069	2694	2560	2703	2602	2582	2650	2920	2724	2744	2845	2790	2885	2392	2302	2458	2795	2840	2925
93	MEK1_R_V	GBL 9124341_2021-04-13_550PMT_103R_MEK1_Ab93_A1.gpr	MAP2K1	Q02750	23870	24578	27589	16913	17634	21012	22106	20193	25834	20265	20930	24764	22910	21904	22449	27184	28597	31694	20258	19222	21969	21069	23234	24674	25338	24891	26049	25850	24191	26945	20253	20163	20695	21558	22329	23244
Pr70T	Tot_Pr70T	GBL 9124408_2021-04-07_380PMT_70T_Protein_Pr70_A1.gpr	None	None	2702	2723	2606	2373	2283	2321	2526	2589	2548	2333	2343	2465	2666	2627	2748	2842	2909	2961	2414	2402	2504	2610	2594	2795	2565	2649	2769	2927	2939	3125	2257	2308	2337	2766	2796	2919
48	p-Chk1(S345)_R_V	GBL 9124401_2021-04-12_550PMT_63R_pChk1S345_Ab48_A1.gpr	CHEK1	O14757	10502	8520	6725	6973	6350	5092	9220	7302	6639	7574	7150	5656	12909	11960	11009	11751	9910	8882	11169	10406	9234	9417	7998	7532	13741	12805	12016	11784	9389	8449	10549	9794	9371	9784	8168	7235
Pr90T	Tot_Pr90T	GBL 9124328_2021-04-07_360PMT_90T_Protein_Pr90_A1.gpr	None	None	3056	3000	2900	2444	2525	2554	2819	2843	2886	2501	2718	2869	2674	2893	2865	3129	3118	3259	2741	2584	2849	2772	2768	2968	2987	2976	3053	3142	3113	3190	2374	2414	2470	2925	2848	2958
79	HER3/ErbB3_R_V	GBL 9124326_2021-04-12_550PMT_88R_HER3ErbB3_Ab79_A1.gpr	ERBB3	P21860	21906	24544	21713	17020	15649	17958	19685	20930	21959	19272	19996	18337	25363	22436	25126	29555	26853	30103	23649	23287	21121	23017	22613	20479	25806	28394	27990	29220	26543	29491	22019	21459	19587	24850	23754	22339
Pr70T	Tot_Pr70T	GBL 9124408_2021-04-07_380PMT_70T_Protein_Pr70_A1.gpr	None	None	2702	2723	2606	2373	2283	2321	2526	2589	2548	2333	2343	2465	2666	2627	2748	2842	2909	2961	2414	2402	2504	2610	2594	2795	2565	2649	2769	2927	2939	3125	2257	2308	2337	2766	2796	2919
52	Claudin-1_R_V	GBL 9124404_2021-04-12_550PMT_66R_Claudin1_Ab52_A1.gpr	CLDN1	O95832	19385	18711	18694	12905	14734	13733	18545	15987	19374	16710	16022	17455	20626	19810	20112	23186	23186	23858	19126	19220	18757	18602	16917	19896	22649	21106	20854	23339	23560	22371	17557	16924	17358	19030	18175	21905
50	p-Chk2(S33/35)_R_V	GBL 9124402_2021-04-12_550PMT_64R_pChk2S33S35_Ab50_A1.gpr	CHEK2	O96017	16989	14572	12901	11708	10793	10084	15421	13816	13021	14396	12237	11355	20938	19395	18785	19904	18207	17068	19513	17273	17234	14806	13898	14187	22603	19338	20279	18824	16944	15932	17441	14536	15141	16191	15595	15134
Pr90T	Tot_Pr90T	GBL 9124328_2021-04-07_360PMT_90T_Protein_Pr90_A1.gpr	None	None	3056	3000	2900	2444	2525	2554	2819	2843	2886	2501	2718	2869	2674	2893	2865	3129	3118	3259	2741	2584	2849	2772	2768	2968	2987	2976	3053	3142	3113	3190	2374	2414	2470	2925	2848	2958
78	p-HER2/ErbB2(Y877)_R_V	GBL 9124325_2021-04-13_550PMT_87R_pHER2ErbB2Y877_Ab78_A1.gpr	ERBB2	P04626	16850	17488	16548	12865	12244	13024	15686	15130	15808	14420	13595	14550	17717	16058	17073	19091	18813	19085	15993	15813	14479	12016	9956	16191	18085	18302	17856	17088	17854	18543	14261	13650	14028	16594	15899	15987
Pr70T	Tot_Pr70T	GBL 9124408_2021-04-07_380PMT_70T_Protein_Pr70_A1.gpr	None	None	2702	2723	2606	2373	2283	2321	2526	2589	2548	2333	2343	2465	2666	2627	2748	2842	2909	2961	2414	2402	2504	2610	2594	2795	2565	2649	2769	2927	2939	3125	2257	2308	2337	2766	2796	2919
68	p-EGFR(Y1068)_R_V	GBL 9124415_2021-04-12_550PMT_77R_pEGFRY1068_Ab68_A1.gpr	EGFR	P00533	18832	16805	14727	14378	11422	10319	17866	16035	12117	13159	11620	10248	22107	17951	19449	21093	16458	14356	21597	19955	18619	16646	14088	12500	24471	19050	16571	18323	14019	12942	18964	17583	16650	15561	14721	12565
Pr110T	Tot_Pr110T	GBL 9124348_2021-04-09_380PMT_110T_Protein_Pr110_A1.gpr	None	None	2951	2935	3151	2418	2284	2513	2573	2571	2993	2396	2587	2771	2750	2784	2884	3103	2900	3069	2694	2560	2703	2602	2582	2650	2920	2724	2744	2845	2790	2885	2392	2302	2458	2795	2840	2925
94	p-MEK1/2(S217/221)_R_V	GBL 9124342_2021-04-13_550PMT_104R_pMEK12S217S221_Ab94_A1.gpr	MAP2K1, MAP2K2	Q02750, P36507	32664	28525	24198	23815	19231	17456	26858	24099	22478	26358	21129	18149	40315	37573	36236	33870	29006	27304	38526	35504	31125	25217	21921	23016	44976	40869	36905	26107	24609	22298	34603	34661	29697	25591	23091	24916
Pr70T	Tot_Pr70T	GBL 9124408_2021-04-07_380PMT_70T_Protein_Pr70_A1.gpr	None	None	2702	2723	2606	2373	2283	2321	2526	2589	2548	2333	2343	2465	2666	2627	2748	2842	2909	2961	2414	2402	2504	2610	2594	2795	2565	2649	2769	2927	2939	3125	2257	2308	2337	2766	2796	2919
66	p-EGFR(Y1173)_R_V	GBL 9124413_2021-04-12_550PMT_75R_pEGFRY1173_Ab66_A1.gpr	EGFR	P00533	18143	16661	15888	13602	12687	11219	17283	15815	13374	15484	11465	11822	24156	23919	21612	21437	17627	16195	25459	21447	19921	17686	16415	15118	24749	24245	22790	22014	17376	15835	20465	20853	18585	19795	16898	15790
Pr90T	Tot_Pr90T	GBL 9124328_2021-04-07_360PMT_90T_Protein_Pr90_A1.gpr	None	None	3056	3000	2900	2444	2525	2554	2819	2843	2886	2501	2718	2869	2674	2893	2865	3129	3118	3259	2741	2584	2849	2772	2768	2968	2987	2976	3053	3142	3113	3190	2374	2414	2470	2925	2848	2958
87	ILK1_R_V	GBL 9124332_2021-04-12_550PMT_94R_ILK1_Ab87_A1.gpr	ILK	Q13418	22499	23420	22613	19219	16649	18913	19958	18262	18101	19159	17528	16815	23966	23836	24061	27592	25487	26547	23170	24251	22489	22397	19058	23907	27209	26201	24895	23162	22092	25248	20889	20553	20283	23155	21846	22819
69	Ezh2_R_V	GBL 9124320_2021-04-12_550PMT_83R_Ezh2_Ab69_A1.gpr	EZH2	Q15910	13993	14469	13139	9654	10496	10777	12572	12754	14627	11513	11725	12570	15299	14287	14564	16262	17015	18755	13733	13358	12850	13763	14692	15625	15648	16037	15099	16317	17272	17548	12674	12233	12368	15325	15017	14187
70	FGFR1_R_V	GBL 9124321_2021-04-12_550PMT_84R_FGFR1_Ab70_A1.gpr	FGFR1	P11362	15349	12991	10020	10715	9147	7747	13153	10862	9099	11200	9186	9542	18821	18044	15447	17114	14311	13337	18503	14562	15624	13483	11703	11080	19563	18628	17418	14622	13334	13887	16851	15051	13296	13780	11962	11363
Pr70T	Tot_Pr70T	GBL 9124408_2021-04-07_380PMT_70T_Protein_Pr70_A1.gpr	None	None	2702	2723	2606	2373	2283	2321	2526	2589	2548	2333	2343	2465	2666	2627	2748	2842	2909	2961	2414	2402	2504	2610	2594	2795	2565	2649	2769	2927	2939	3125	2257	2308	2337	2766	2796	2919
65	p-EGFR(Y1148)_R_V	GBL 9124411_2021-04-12_550PMT_73R_pEGFRY1148_Ab65_A1.gpr	EGFR	P00533	23762	23101	22480	16854	15933	15142	20688	18796	22630	18201	18222	21211	20543	21854	20433	26545	21459	26698	19133	20114	20482	20423	19472	22991	23350	23106	23234	24069	21768	26424	17712	16203	17725	21922	21871	25076
43	Caveolin-1_R_V	GBL 9124399_2021-04-12_550PMT_61R_Caveolin1_Ab43_A1.gpr	CAV1	Q03135	15165	14765	13031	10932	10537	9445	13602	12659	12761	11551	10659	11373	15724	15470	15022	16168	15811	14184	14312	13631	13471	13053	10733	11942	16463	15947	16506	15603	14297	16071	12308	12722	11955	13944	13521	12499
63	p-EGFR(S1046/1047)_R_V	GBL 9124409_2021-04-12_550PMT_71R_pEGFRS1046S1047_Ab63_A1.gpr	EGFR	P00533	17851	21149	21251	13619	15725	16713	21085	17518	22063	16486	18381	18326	20695	18760	22167	24709	23965	21994	17433	17840	18264	20668	20174	20958	21143	22074	20693	24481	23558	25172	16318	16942	17133	21760	21162	20582
44	p-Caveolin-1(Y14)_R_V	GBL 9124400_2021-04-12_550PMT_62R_pCaveolin1Y14_Ab44_A1.gpr	CAV1	Q03135	13732	11777	8986	9622	8251	6277	11528	10055	8549	10404	8677	6429	16729	15337	14723	14779	13280	10610	14473	13710	12934	11953	9617	7797	17485	14160	14961	13783	12188	10894	13145	11955	10318	12574	10772	9328
61	EGFR_R_V	GBL 9124407_2021-04-12_550PMT_69R_EGFR_Ab61_A1.gpr	EGFR	P00533	10637	9088	8352	7164	7297	6415	9954	8976	8305	8973	7350	7126	14719	12982	11928	13367	11474	10147	12970	12112	10508	10485	9343	8644	15042	13938	12701	11184	10239	8879	11546	11099	9156	10520	9293	9038
Pr90T	Tot_Pr90T	GBL 9124328_2021-04-07_360PMT_90T_Protein_Pr90_A1.gpr	None	None	3056	3000	2900	2444	2525	2554	2819	2843	2886	2501	2718	2869	2674	2893	2865	3129	3118	3259	2741	2584	2849	2772	2768	2968	2987	2976	3053	3142	3113	3190	2374	2414	2470	2925	2848	2958
84	HDAC4_R_V	GBL 9124331_2021-04-12_550PMT_93R_HDAC4_Ab84_A1.gpr	HDAC4	P56524	19161	19214	22031	15953	14154	16669	19069	18754	20222	15649	15559	16932	23582	22725	21609	21460	21256	24425	22372	21480	19579	18125	16666	18926	22529	22219	20364	21309	20152	24180	21368	18423	17961	17981	20285	19904
Pr70T	Tot_Pr70T	GBL 9124408_2021-04-07_380PMT_70T_Protein_Pr70_A1.gpr	None	None	2702	2723	2606	2373	2283	2321	2526	2589	2548	2333	2343	2465	2666	2627	2748	2842	2909	2961	2414	2402	2504	2610	2594	2795	2565	2649	2769	2927	2939	3125	2257	2308	2337	2766	2796	2919
64	p-EGFR(Y1045)_R_V	GBL 9124410_2021-04-12_550PMT_72R_pEGFRY1045_Ab64_A1.gpr	EGFR	P00533	15088	14188	13881	10900	9776	12046	13616	13082	14756	12458	11773	11942	15721	12245	14434	16834	16784	16946	14835	13183	13009	13901	13528	13804	17373	15642	14706	15561	15087	16344	12354	13408	11703	14333	14032	15038
67	p-EGFR(Y1173)_R_V	GBL 9124414_2021-04-12_550PMT_76R_pEGFRY1173_Ab67_A1.gpr	EGFR	P00533	27529	26865	30788	21483	19081	24157	23211	23554	28059	25672	24290	28172	28244	31192	24949	35454	32433	37334	23260	24735	23716	25931	23567	30966	30605	29626	27018	31383	28854	34428	22219	23421	21346	25996	27145	32198
Pr90T	Tot_Pr90T	GBL 9124328_2021-04-07_360PMT_90T_Protein_Pr90_A1.gpr	None	None	3056	3000	2900	2444	2525	2554	2819	2843	2886	2501	2718	2869	2674	2893	2865	3129	3118	3259	2741	2584	2849	2772	2768	2968	2987	2976	3053	3142	3113	3190	2374	2414	2470	2925	2848	2958
83	HDAC3_R_V	GBL 9124330_2021-04-12_550PMT_92R_HDAC3_Ab83_A1.gpr	HDAC3	O15379	23026	18495	18405	10769	13337	13791	19896	17761	18228	15702	17303	17555	26179	27445	24910	25540	21709	25005	27941	22468	22393	19491	18127	21609	31826	28686	26454	24621	21027	25383	22462	20936	21136	20686	21402	23012
Pr110T	Tot_Pr110T	GBL 9124348_2021-04-09_380PMT_110T_Protein_Pr110_A1.gpr	None	None	2951	2935	3151	2418	2284	2513	2573	2571	2993	2396	2587	2771	2750	2784	2884	3103	2900	3069	2694	2560	2703	2602	2582	2650	2920	2724	2744	2845	2790	2885	2392	2302	2458	2795	2840	2925
92	LRP6_R_V	GBL 9124340_2021-04-12_550PMT_102R_LRP6_Ab92_A1.gpr	LRP6	O75581	25105	22580	26065	16011	17578	19503	23194	22750	20850	17953	16077	22405	24196	24856	25016	28534	27227	31733	20439	20613	21369	19489	21775	24068	25525	26928	27555	22415	21718	26043	19570	20969	20306	20230	20808	20773
Pr70T	Tot_Pr70T	GBL 9124408_2021-04-07_380PMT_70T_Protein_Pr70_A1.gpr	None	None	2702	2723	2606	2373	2283	2321	2526	2589	2548	2333	2343	2465	2666	2627	2748	2842	2909	2961	2414	2402	2504	2610	2594	2795	2565	2649	2769	2927	2939	3125	2257	2308	2337	2766	2796	2919
56	p-c-Myc(T58)_R_V	GBL 9124406_2021-04-12_550PMT_68R_pcMycT58_Ab56_A1.gpr	MYC	P01106	11202	10744	9722	8382	8077	7790	10291	9439	10216	9426	8551	9539	11541	10753	10622	12043	10987	12812	10643	10133	9123	10000	10321	10958	12401	11016	11667	11647	10489	12937	9565	8553	8594	10178	9577	11746
54	c-Met_R_V	GBL 9124405_2021-04-12_550PMT_67R_cMet_Ab54_A1.gpr	MET	P08581	18309	15314	12013	12262	11216	8262	16710	13308	11047	13873	11631	9534	24684	22864	20285	21112	15180	14357	23713	19565	18750	16860	14583	12544	27275	23597	21653	21257	17617	15491	18152	18388	16934	19770	16679	13511
Pr90T	Tot_Pr90T	GBL 9124328_2021-04-07_360PMT_90T_Protein_Pr90_A1.gpr	None	None	3056	3000	2900	2444	2525	2554	2819	2843	2886	2501	2718	2869	2674	2893	2865	3129	3118	3259	2741	2584	2849	2772	2768	2968	2987	2976	3053	3142	3113	3190	2374	2414	2470	2925	2848	2958
77	p-HER2/ErbB2(Y1248)_R_V	GBL 9124324_2021-04-12_550PMT_86R_pHER2ErbB2Y1248_Ab77_A1.gpr	ERBB2	P04626	13291	12251	10111	9051	8406	7441	11310	9870	8766	10884	9075	8001	13376	13432	13324	15490	13299	11521	12570	12141	11480	11226	10305	8966	14481	14052	13692	12420	11569	8810	10894	10855	9564	12932	10901	8904
72	FoxO1_R_V	GBL 9124322_2021-04-12_550PMT_85R_FoxO1_Ab72_A1.gpr	FOXO1	Q12778	27850	25125	17796	18441	16935	13411	21413	18632	16846	19414	16572	15327	30039	28075	23614	26677	25133	22166	27881	25838	19679	21870	17706	17780	29523	28996	27393	24049	20975	20574	24394	22637	19192	23502	19204	18742
80	p-HER3/ErbB3(Y1197)_R_V	GBL 9124327_2021-04-12_550PMT_89R_pHER3ErbB3Y1197_Ab80_A1.gpr	ERBB3	P21860	18099	18942	18165	11941	12625	14952	15284	15858	17249	14775	14385	16801	16150	16878	16774	20390	21249	21573	15464	16024	15800	16275	14925	18131	17059	17565	17052	18193	19047	22547	13689	13475	13262	17290	16395	18326
88	p-Jak1(Y1022/1023)_R_V	GBL 9124333_2021-04-12_550PMT_95R_pJak1Y1022Y1023_Ab88_A1.gpr	JAK1	P23458	12715	10389	12536	10080	9932	8751	11263	10105	10295	10690	10220	9802	16587	17892	16176	18857	15535	12873	17546	17504	16127	13589	12508	11507	20084	18902	17146	13886	15564	11881	16705	14777	13926	15505	13690	10994
	AB_name	Slide_file	Gene_ID	Swiss_ID	YZ_5_865.1	YZ_5_865.2	YZ_5_865.3	YZ_6_866.1	YZ_6_866.2	YZ_6_866.3	YZ_7_867.1	YZ_7_867.2	YZ_7_867.3	YZ_8_868.1	YZ_8_868.2	YZ_8_868.3	YZ_1 _861.1	YZ_1 _861.2	YZ_1 _861.3	YZ_9_869.1	YZ_9_869.2	YZ_9_869.3	YZ_2_862.1	YZ_2_862.2	YZ_2_862.3	YZ_10_870.1	YZ_10_870.2	YZ_10_870.3	YZ_3_863.1	YZ_3_863.2	YZ_3_863.3	YZ_11_871.1	YZ_11_871.2	YZ_11_871.3	YZ_4_864.1	YZ_4_864.2	YZ_4_864.3	YZ_12_872.1	YZ_12_872.2	YZ_12_872.3
Ne65R550PMT	Neg_R_Ne65R550PMT	GBL 9124403_2021-04-12_550PMT_65R_NegRabbit_Ne1_A1.gpr	None	None	6710	6879	5535	5742	5070	4126	6877	6110	4960	5612	5017	4728	7249	7095	6209	7871	7115	6318	6266	6273	5930	6823	5708	4918	7192	7218	6959	7667	6701	5731	5301	5334	6246	6974	6148	5499
Ne65R500PMT	Neg_R_Ne65R500PMT	GBL 9124403_2021-04-12_500PMT_65R_NegRabbit_Ne1_A1.gpr	None	None	3060	3131	2510	2460	2312	1846	3146	2794	2256	2569	2274	2129	3315	3254	2871	3627	3249	2690	2880	2907	2713	3133	2629	2254	3491	3322	3163	3483	3071	2579	2423	2430	2687	3190	2789	2481
Pr110T	Tot_Pr110T	GBL 9124348_2021-04-09_380PMT_110T_Protein_Pr110_A1.gpr	None	None	2951	2935	3151	2418	2284	2513	2573	2571	2993	2396	2587	2771	2750	2784	2884	3103	2900	3069	2694	2560	2703	2602	2582	2650	2920	2724	2744	2845	2790	2885	2392	2302	2458	2795	2840	2925
105	p-p27(T187)_R_V	GBL 9124350_2021-04-13_550PMT_112R_pp27T187_Ab105_A1.gpr	CDKN1B	P46527	50274	39327	35385	35509	29108	27148	41417	36389	32022	37976	29900	31706	52953	52617	48210	50356	36596	42706	46526	43949	42433	39190	35636	35087	51331	41625	46490	39802	34207	37582	40148	38574	38977	36725	34939	34854
Pr132T	Tot_Pr132T	GBL 9124372_2021-04-09_380PMT_132T_Protein_Pr132_A1.gpr	None	None	3231	3234	3149	2658	2558	2664	2988	3042	3136	2872	2791	2871	3094	3134	3148	3406	3351	3428	2611	2833	2895	2904	2874	2988	2901	2907	3058	2956	3090	3139	2733	2514	2776	2952	2978	3030
130	p-PTEN(S380)_R_V	GBL 9124219_2021-04-13_500PMT_140R_pPTENS380_Ab130_A1.gpr	PTEN	P60484	35297	32582	32831	25114	22499	23411	30151	27286	30458	25330	25691	26513	36667	36308	31375	33834	31625	35686	33802	32615	29125	26198	27329	31633	35522	36260	32585	27943	29191	35047	28028	26803	25130	26699	28494	34240
122	PDGFRb_R_V	GBL 9124374_2021-04-13_550PMT_134R_PDGFRbeta_Ab122_A1.gpr	PDGFRB	P09619	32784	32550	28469	22595	23508	18940	29418	28731	30023	25518	23296	26348	33606	32616	32108	35241	36629	35903	29476	28857	29105	30685	28621	28460	36111	33498	35152	32034	31148	29927	28736	27931	26836	30347	30326	29909
115	p-p53(S15)_R_V	GBL 9124360_2021-04-13_550PMT_122R_pp53S15_Ab115_A1.gpr	TP53	P04637	28129	26131	30213	19979	18845	21236	27583	27126	29351	23936	19344	27200	31118	30817	29612	31517	32027	35893	28242	27369	27107	23163	27480	31058	29689	25667	31882	29694	27361	30209	19258	22665	22891	26298	30593	33834
Pr150T	Tot_Pr150T	GBL 9124229_2021-04-09_380PMT_150T_Protein_Pr150_A1.gpr	None	None	3356	3353	3497	2832	2830	3034	3105	3270	3075	2748	3005	2963	3143	3083	3193	3540	3456	3353	2967	2957	3001	3034	3013	3281	3204	3316	3349	3269	3349	3321	2847	2870	3012	3111	3181	3263
134	p-Ret(Y905)_R_V	GBL 9124222_2021-04-13_550PMT_143R_pRetY905_Ab134_A1.gpr	RET	P07949	35083	25026	26627	25764	22948	20401	32825	27855	26422	29132	27072	22040	44598	39769	37151	39550	35681	36620	36492	36655	31994	31311	28662	23231	48189	40432	40049	30483	32611	30025	30935	30044	30430	32012	31454	27094
Pr110T	Tot_Pr110T	GBL 9124348_2021-04-09_380PMT_110T_Protein_Pr110_A1.gpr	None	None	2951	2935	3151	2418	2284	2513	2573	2571	2993	2396	2587	2771	2750	2784	2884	3103	2900	3069	2694	2560	2703	2602	2582	2650	2920	2724	2744	2845	2790	2885	2392	2302	2458	2795	2840	2925
97	mTOR_R_V	GBL 9124345_2021-04-13_550PMT_107R_mTOR_Ab97_A1.gpr	MTOR	P42345	38632	35495	38775	26073	28623	28346	36061	32130	35633	31372	30129	35712	47225	45561	40316	42766	40291	44829	44249	36083	37528	35903	35116	40868	43662	40233	45827	41372	34813	40856	36431	38744	32945	39551	38162	46296
Pr132T	Tot_Pr132T	GBL 9124372_2021-04-09_380PMT_132T_Protein_Pr132_A1.gpr	None	None	3231	3234	3149	2658	2558	2664	2988	3042	3136	2872	2791	2871	3094	3134	3148	3406	3351	3428	2611	2833	2895	2904	2874	2988	2901	2907	3058	2956	3090	3139	2733	2514	2776	2952	2978	3030
129	PTEN_R_V	GBL 9124378_2021-04-13_500PMT_138R_PTEN_Ab129_A1.gpr	PTEN	P60484	29711	31247	30827	21033	23104	22462	29124	28546	28570	26501	23594	25016	31006	30047	32010	31770	33589	32683	28484	29174	28887	25595	26582	26623	30241	31050	32814	26369	26381	26427	25276	25652	24971	26699	28004	23744
Pr110T	Tot_Pr110T	GBL 9124348_2021-04-09_380PMT_110T_Protein_Pr110_A1.gpr	None	None	2951	2935	3151	2418	2284	2513	2573	2571	2993	2396	2587	2771	2750	2784	2884	3103	2900	3069	2694	2560	2703	2602	2582	2650	2920	2724	2744	2845	2790	2885	2392	2302	2458	2795	2840	2925
96	MMP-9_R_V	GBL 9124344_2021-04-13_550PMT_106R_MMP9_Ab96_A1.gpr	MMP9	P14780	28078	26593	28442	18365	18345	20837	23663	24426	24103	21758	21262	25153	27171	24785	24340	29873	29396	33499	25157	24011	23304	22210	21291	27330	29756	28346	27202	23189	26060	28288	22360	21654	21565	23836	23373	28903
Pr132T	Tot_Pr132T	GBL 9124372_2021-04-09_380PMT_132T_Protein_Pr132_A1.gpr	None	None	3231	3234	3149	2658	2558	2664	2988	3042	3136	2872	2791	2871	3094	3134	3148	3406	3351	3428	2611	2833	2895	2904	2874	2988	2901	2907	3058	2956	3090	3139	2733	2514	2776	2952	2978	3030
118	p-p70S6K(T389)_R_V	GBL 9124364_2021-04-13_500PMT_125R_pp70S6KT389_Ab118_A1.gpr	RPS6KB1	P23443	28739	28052	30558	19324	21738	24203	29514	26292	28770	23963	22610	24061	28451	27739	30049	31845	31647	31377	26582	26899	26812	25086	24507	26266	25700	30834	32005	25786	26811	26623	21663	21303	20912	24940	23891	25748
117	p-p70S6K(S371)_R_V	GBL 9124362_2021-04-13_500PMT_124R_pp70S6KS371_Ab117_A1.gpr	RPS6KB1	P23443	25700	24812	25224	18788	18893	17676	26227	25626	24219	22075	21437	21555	24998	25925	27079	29809	25519	31925	23724	23570	25270	26578	25166	23985	29758	28713	29845	25386	25030	26964	17727	19341	21986	24595	23190	25589
Pr150T	Tot_Pr150T	GBL 9124229_2021-04-09_380PMT_150T_Protein_Pr150_A1.gpr	None	None	3356	3353	3497	2832	2830	3034	3105	3270	3075	2748	3005	2963	3143	3083	3193	3540	3456	3353	2967	2957	3001	3034	3013	3281	3204	3316	3349	3269	3349	3321	2847	2870	3012	3111	3181	3263
136	SerpinA1_R_V	GBL 9124223_2021-04-13_550PMT_144R_SerpinA1_Ab136_A1.gpr	SERPINA1	P01009	51429	44668	37735	36368	32455	28479	49587	42653	41323	34715	36241	32391	54162	58751	52446	48752	47874	44863	54545	53908	47661	38341	36888	36735	55142	58127	56803	42017	37713	40415	47199	45510	42041	39161	39437	38764
Pr132T	Tot_Pr132T	GBL 9124372_2021-04-09_380PMT_132T_Protein_Pr132_A1.gpr	None	None	3231	3234	3149	2658	2558	2664	2988	3042	3136	2872	2791	2871	3094	3134	3148	3406	3351	3428	2611	2833	2895	2904	2874	2988	2901	2907	3058	2956	3090	3139	2733	2514	2776	2952	2978	3030
125	p-PDK1(S241)_R_V	GBL 9124376_2021-04-13_550PMT_136R_pPDK1pS241_Ab125_A1.gpr	PDK1	O15530	38168	36826	31848	26171	24278	22750	35590	31921	28764	31445	29846	24767	40815	41532	38849	39427	37721	34215	39850	39231	34670	33807	31563	29300	46048	43736	40528	34609	34169	32511	36826	31896	31789	34785	31500	29468
114	p53_R_V	GBL 9124359_2021-04-13_550PMT_121R_p53_Ab114_A1.gpr	TP53	P04637	18185	16260	16271	12006	10637	11189	15937	14379	15338	13867	12826	13053	22461	21551	17768	19372	17682	17695	21211	18933	16974	15524	14090	14197	21986	22592	20116	15156	16089	14283	16643	16785	13449	15271	13771	13252
Pr110T	Tot_Pr110T	GBL 9124348_2021-04-09_380PMT_110T_Protein_Pr110_A1.gpr	None	None	2951	2935	3151	2418	2284	2513	2573	2571	2993	2396	2587	2771	2750	2784	2884	3103	2900	3069	2694	2560	2703	2602	2582	2650	2920	2724	2744	2845	2790	2885	2392	2302	2458	2795	2840	2925
98	p-mTOR(S2448)_R_V	GBL 9124346_2021-04-13_500PMT_108R_pmTORS2448_Ab98_A1.gpr	MTOR	P42345	33391	29804	30951	21290	20480	21401	30131	25183	26576	25210	21169	23146	33553	35571	32633	27718	25351	27185	34222	28864	27320	22436	21062	20294	33770	32195	30069	23067	23313	25373	25137	27520	23133	22808	22660	20455
101	Notch1_R_V	GBL 9124347_2021-04-13_550PMT_109R_Notch1_Ab101_A1.gpr	NOTCH1	P46531	29439	30601	31623	22087	20840	23728	28773	27090	28047	23731	23618	25790	35090	30379	30423	35673	34593	33054	30932	30183	29551	26042	26909	26830	41476	34587	34894	27360	26968	27897	28954	25617	26791	28400	25800	26128
95	p-Met(Y1234/1235)_R_V	GBL 9124343_2021-04-13_550PMT_105R_pMetY1234Y1235_Ab95_A1.gpr	MET	P08581	28733	25542	25792	18656	17211	17392	25681	24173	24685	23104	23023	23787	30839	30871	29043	31718	30731	28964	32082	30339	27087	25958	23061	26291	38532	32450	34452	27323	22312	27090	27678	28146	27548	27664	24558	24561
109	p38 MAPK_R_V	GBL 9124353_2021-04-13_550PMT_115R_p38MAPK_Ab109_A1.gpr	MAPK14,MAPK11,MAPK12	P53778,Q15759,Q16539	48846	39043	32301	31912	26694	24009	38856	31415	30237	34207	28631	27932	58210	45996	43764	44107	37972	33833	46462	42656	40442	34360	32557	25935	61600	48323	45030	37086	30453	26856	42435	40833	32833	40051	34074	32876
Pr150T	Tot_Pr150T	GBL 9124229_2021-04-09_380PMT_150T_Protein_Pr150_A1.gpr	None	None	3356	3353	3497	2832	2830	3034	3105	3270	3075	2748	3005	2963	3143	3083	3193	3540	3456	3353	2967	2957	3001	3034	3013	3281	3204	3316	3349	3269	3349	3321	2847	2870	3012	3111	3181	3263
137	Slug_R_V	GBL 9124224_2021-04-13_550PMT_145R_Slug_Ab137_A1.gpr	SNAI2	O43623	32785	32185	34580	21953	20973	22697	26697	32232	28496	24128	23530	26148	31418	30110	33181	32976	37211	34124	26345	23686	24903	25974	26538	28922	32007	29408	33171	28825	28860	30897	25392	24714	26881	26402	27217	30245
144	SOCS1_R_V	GBL 9124228_2021-04-14_550PMT_149R_SOCS1_Ab144_A1.gpr	SOCS1	O15524	34021	34682	33644	26129	23949	23472	31854	30152	32220	29998	27548	29053	38959	37093	35434	37221	35297	39250	36279	34875	32908	30937	26994	30316	41590	39197	38351	33043	29067	35384	31085	26226	28466	32755	28067	34147
Pr132T	Tot_Pr132T	GBL 9124372_2021-04-09_380PMT_132T_Protein_Pr132_A1.gpr	None	None	3231	3234	3149	2658	2558	2664	2988	3042	3136	2872	2791	2871	3094	3134	3148	3406	3351	3428	2611	2833	2895	2904	2874	2988	2901	2907	3058	2956	3090	3139	2733	2514	2776	2952	2978	3030
124	p-PDGFRb(Y751)_R_V	GBL 9124375_2021-04-13_550PMT_135R_pPDGFRbetaY751_Ab124_A1.gpr	PDGFRB	P09619	18562	17294	16716	12684	12864	12129	17256	17350	17572	14905	15044	15079	17937	17964	17868	20342	21205	22562	16141	16133	16075	14872	16416	16276	18980	19475	19215	17914	15963	17276	15673	14689	12744	15216	15468	17538
Pr150T	Tot_Pr150T	GBL 9124229_2021-04-09_380PMT_150T_Protein_Pr150_A1.gpr	None	None	3356	3353	3497	2832	2830	3034	3105	3270	3075	2748	3005	2963	3143	3083	3193	3540	3456	3353	2967	2957	3001	3034	3013	3281	3204	3316	3349	3269	3349	3321	2847	2870	3012	3111	3181	3263
133	RANKL_R_V	GBL 9124221_2021-04-13_550PMT_142R_RANKL_Ab133_A1.gpr	TNFSF11	O14788	47769	26798	34460	27363	18673	26004	30444	24927	28504	25393	21644	21360	61140	58594	51193	31890	27844	28236	51538	53321	43029	24645	22611	20641	58933	57357	43632	28362	22742	24290	53185	51126	39262	25989	23327	24796
Pr132T	Tot_Pr132T	GBL 9124372_2021-04-09_380PMT_132T_Protein_Pr132_A1.gpr	None	None	3231	3234	3149	2658	2558	2664	2988	3042	3136	2872	2791	2871	3094	3134	3148	3406	3351	3428	2611	2833	2895	2904	2874	2988	2901	2907	3058	2956	3090	3139	2733	2514	2776	2952	2978	3030
112	p44/42MAPK(Erk1/2)_R_V	GBL 9124218_2021-04-13_550PMT_139R_p4442MAPKErk12_Ab112_A1.gpr	MAPK1,MAPK3	P27361,P28482,P27361,P28482	24449	23559	20666	18486	17559	15762	23579	22352	21518	21833	20839	18443	30572	29032	27167	29357	26900	26444	26453	26636	25283	22200	20323	22299	32903	30845	29620	24296	24989	25082	25629	24057	22796	23842	25312	21022
Pr110T	Tot_Pr110T	GBL 9124348_2021-04-09_380PMT_110T_Protein_Pr110_A1.gpr	None	None	2951	2935	3151	2418	2284	2513	2573	2571	2993	2396	2587	2771	2750	2784	2884	3103	2900	3069	2694	2560	2703	2602	2582	2650	2920	2724	2744	2845	2790	2885	2392	2302	2458	2795	2840	2925
107	p27/KIP1(C-term)_R_V	GBL 9124352_2021-04-13_500PMT_114R_p27KIP1_Ab107_A1.gpr	CDKN1B	P46527	29916	30402	26190	21380	21996	19823	23117	24188	29047	21182	22542	26125	23144	24851	26577	26641	30605	34232	24633	24518	25651	21893	21656	26129	26423	27244	30316	26232	23428	27924	19050	19217	20194	20577	22621	24688
Pr150T	Tot_Pr150T	GBL 9124229_2021-04-09_380PMT_150T_Protein_Pr150_A1.gpr	None	None	3356	3353	3497	2832	2830	3034	3105	3270	3075	2748	3005	2963	3143	3083	3193	3540	3456	3353	2967	2957	3001	3034	3013	3281	3204	3316	3349	3269	3349	3321	2847	2870	3012	3111	3181	3263
140	p-Smad2(S465/467)_R_V	GBL 9124227_2021-04-14_550PMT_148R_pSmad2s2_Ab140_A1.gpr	SMAD2	Q15796	36525	32338	31351	27864	25386	22214	31881	29604	29218	27544	25562	27868	42252	40388	36601	38379	34672	34105	42611	38508	34191	28987	27723	30630	48626	44296	36464	32562	30408	34532	36944	31692	28724	30245	30172	30729
132	p-RafB(S445)_R_V	GBL 9124220_2021-04-14_550PMT_141R_pRafBS445_Ab132_A1.gpr	BRAF	P15056	41263	35388	33729	29420	26783	25578	39555	35644	33328	33400	29459	28438	53297	43207	47592	41797	41019	40414	46252	47438	42650	32836	33765	36240	55734	48420	48597	37567	35539	41046	45785	32286	35753	34085	38081	39061
Pr132T	Tot_Pr132T	GBL 9124372_2021-04-09_380PMT_132T_Protein_Pr132_A1.gpr	None	None	3231	3234	3149	2658	2558	2664	2988	3042	3136	2872	2791	2871	3094	3134	3148	3406	3351	3428	2611	2833	2895	2904	2874	2988	2901	2907	3058	2956	3090	3139	2733	2514	2776	2952	2978	3030
121	p-PDGFRa(Y754)_R_V	GBL 9124373_2021-04-13_550PMT_133R_pPDGFRalphaY754_Ab121_A1.gpr	PDGFRA	P16234	46946	47484	45154	29539	32563	36489	42359	44654	45406	37551	38192	40131	38597	41000	43234	43894	46948	54279	34457	36726	36551	39102	42111	37227	35079	42793	45131	40532	42003	45504	31796	33323	35438	36313	37992	39680
128	PIAS1_R_V	GBL 9124377_2021-04-13_550PMT_137R_PIAS1_Ab128_A1.gpr	PIAS1	O75925	41427	42867	42916	28417	30148	31281	38008	40288	42175	35305	35864	34567	37457	38992	38173	43885	44878	47410	32534	35161	36104	35411	34101	37194	41739	38401	35210	39011	35733	43716	31748	30517	33863	33805	39013	40328
	AB_name	Slide_file	Gene_ID	Swiss_ID	YZ_5_865.1	YZ_5_865.2	YZ_5_865.3	YZ_6_866.1	YZ_6_866.2	YZ_6_866.3	YZ_7_867.1	YZ_7_867.2	YZ_7_867.3	YZ_8_868.1	YZ_8_868.2	YZ_8_868.3	YZ_1 _861.1	YZ_1 _861.2	YZ_1 _861.3	YZ_9_869.1	YZ_9_869.2	YZ_9_869.3	YZ_2_862.1	YZ_2_862.2	YZ_2_862.3	YZ_10_870.1	YZ_10_870.2	YZ_10_870.3	YZ_3_863.1	YZ_3_863.2	YZ_3_863.3	YZ_11_871.1	YZ_11_871.2	YZ_11_871.3	YZ_4_864.1	YZ_4_864.2	YZ_4_864.3	YZ_12_872.1	YZ_12_872.2	YZ_12_872.3
Ne156R460PMT	Neg_R_Ne156R460PMT	GBL 9124237_2021-04-15_460PMT_156R_NegRabbit_Ne1_A1.gpr	None	None	6702	6287	7665	4969	4736	5876	6945	6788	7586	5614	4985	6880	8125	7779	7378	8206	8624	9803	7359	7618	7180	6759	6192	8268	9581	8671	8349	6963	6754	9104	7472	6444	6327	6475	7463	7978
Ne156R500PMT	Neg_R_Ne156R500PMT	GBL 9124237_2021-04-14_500PMT_156R_NegRabbit_Ne1_A1.gpr	None	None	18096	17654	20489	12870	12899	15855	17757	18171	20541	15035	15596	18636	20777	19848	19171	21825	23040	26319	19026	17520	18763	18150	18523	20498	24550	21962	21861	20023	19844	22244	19227	14638	16676	18711	17992	21681
Ne156R550PMT	Neg_R_Ne156R550PMT	GBL 9124237_2021-04-14_550PMT_156R_NegRabbit_Ne1_A1.gpr	None	None	37717	36991	42997	26987	27082	33138	37616	37959	42903	30809	31616	39169	43378	41622	40051	45695	48249	55018	39442	36365	39178	38018	38952	43258	51514	46305	46051	42135	41586	47133	40158	30706	34908	39010	37885	50371
Pr170T	Tot_Pr170T	GBL 9124196_2021-04-09_380PMT_170T_Protein_Pr170_A1.gpr	None	None	3269	3469	3328	2967	2873	2902	3328	3418	3338	2866	3135	3038	3263	3104	3413	3681	3813	3700	3016	3163	3225	3209	3254	3114	3363	3461	3278	3602	3437	3323	2897	2749	2821	3223	3325	3162
203	c-Jun_R_V	GBL 9124302_2021-04-15_500PMT_176R_cJun_Ab203_A1.gpr	JUN	P05412	44416	37823	32537	31090	27767	24542	42979	39383	34118	38774	34003	31059	52107	50780	49161	50156	45737	36349	49955	48397	44322	40175	35373	35260	57627	49732	50862	43951	39459	36009	47455	39178	32027	40100	36569	22585
Pr150T	Tot_Pr150T	GBL 9124229_2021-04-09_380PMT_150T_Protein_Pr150_A1.gpr	None	None	3356	3353	3497	2832	2830	3034	3105	3270	3075	2748	3005	2963	3143	3083	3193	3540	3456	3353	2967	2957	3001	3034	3013	3281	3204	3316	3349	3269	3349	3321	2847	2870	3012	3111	3181	3263
145	SOCS3_R_V	GBL 9124230_2021-04-14_550PMT_151R_SOCS3_Ab145_A1.gpr	SOCS3	O14543	53993	44731	40466	39305	35881	33500	54570	44585	40752	46138	27603	36003	57769	60270	43664	55972	50103	51426	50669	52217	53162	48712	42984	42233	57687	55270	49143	53884	48524	46039	49204	48280	43624	48878	46033	42970
Pr170T	Tot_Pr170T	GBL 9124196_2021-04-09_380PMT_170T_Protein_Pr170_A1.gpr	None	None	3269	3469	3328	2967	2873	2902	3328	3418	3338	2866	3135	3038	3263	3104	3413	3681	3813	3700	3016	3163	3225	3209	3254	3114	3363	3461	3278	3602	3437	3323	2897	2749	2821	3223	3325	3162
171	cleaved Caspase-7_R_V	GBL 9124195_2021-04-14_500PMT_169R_Cleaved Caspase7_Ab171_A1.gpr	CASP7	P55210	34352	34595	35289	23455	22547	26934	31565	29926	35089	29166	28673	31248	32996	33294	32249	37481	31148	35440	34107	31560	30808	29049	30686	31431	39156	30871	37772	31704	30754	30701	28873	28284	27104	29376	24538	24109
185	PHF8_R_V	GBL 9124298_2021-04-15_500PMT_173R_PHF8_Ab185_A1.gpr	PHF8	Q9UPP1	31929	35092	34244	26183	26367	24625	33094	29837	25628	29517	28731	21739	34365	35120	34523	38709	35116	35809	32963	31540	32385	28245	29555	27529	35344	36110	35202	31922	29570	28307	30231	29351	25166	29351	28352	26622
164	p-Tuberin/TSC2(T1462)_R_V	GBL 9124190_2021-04-14_500PMT_165R_pTuberinTSC2R1462_Ab164_A1.gpr	TSC2	P49815	27895	28706	29927	20888	19657	19584	27011	25673	28884	23953	23588	25957	28378	31822	30447	31707	30239	33570	22849	25015	25868	26615	24075	30278	28379	26783	29854	24789	25071	25044	24779	23267	22426	25072	26560	26100
Pr150T	Tot_Pr150T	GBL 9124229_2021-04-09_380PMT_150T_Protein_Pr150_A1.gpr	None	None	3356	3353	3497	2832	2830	3034	3105	3270	3075	2748	3005	2963	3143	3083	3193	3540	3456	3353	2967	2957	3001	3034	3013	3281	3204	3316	3349	3269	3349	3321	2847	2870	3012	3111	3181	3263
149	Stat1_R_V	GBL 9124235_2021-04-14_500PMT_154R_Stat1_Ab149_A1.gpr	STAT1	P42224	27087	27803	27399	20619	19801	18679	25139	24999	26908	22244	18713	24812	32061	31156	28600	26800	29130	32222	28475	27954	25513	24456	23940	23814	32244	29325	28406	25082	26378	27376	25794	25760	24671	24082	21922	26411
Pr189T	Tot_Pr189T	GBL 9124315_2021-04-09_380PMT_189T_Protein_Pr189_A1.gpr	None	None	3364	3302	3269	2693	2814	2559	3120	3080	3022	3095	3096	2924	3052	3166	3398	3692	3743	3477	2979	2972	3215	3119	3133	3197	3394	3375	3403	3439	3380	3436	2823	2830	2890	3241	3298	3314
220	p-TRAP220/MED1(T1457)_R_V	GBL 9124311_2021-04-15_500PMT_185R_pTRAP220MED1T1457_Ab220_A1.gpr	MED1	Q15648	37637	35196	33968	27206	25841	25236	34271	33412	31370	29435	28906	28745	40324	38074	37511	38853	37276	37889	33732	25412	24543	28600	30393	30102	42180	38251	36338	33678	31313	32354	30120	32306	31039	28187	29316	29773
Pr150T	Tot_Pr150T	GBL 9124229_2021-04-09_380PMT_150T_Protein_Pr150_A1.gpr	None	None	3356	3353	3497	2832	2830	3034	3105	3270	3075	2748	3005	2963	3143	3083	3193	3540	3456	3353	2967	2957	3001	3034	3013	3281	3204	3316	3349	3269	3349	3321	2847	2870	3012	3111	3181	3263
153	p-Stat3(S727)_R_V	GBL 9124185_2021-04-14_500PMT_160R_pStat3S727_Ab153_A1.gpr	STAT3	P40763	39283	39145	36269	26707	25875	22944	38663	35867	35036	30546	30618	28339	37989	37701	35895	44274	41707	41444	32465	36027	34041	33520	29461	30109	37495	38042	37402	35516	35381	33811	31316	29112	27980	31758	31827	32331
Pr170T	Tot_Pr170T	GBL 9124196_2021-04-09_380PMT_170T_Protein_Pr170_A1.gpr	None	None	3269	3469	3328	2967	2873	2902	3328	3418	3338	2866	3135	3038	3263	3104	3413	3681	3813	3700	3016	3163	3225	3209	3254	3114	3363	3461	3278	3602	3437	3323	2897	2749	2821	3223	3325	3162
173	VEGFR2_R_V	GBL 9124197_2021-04-14_500PMT_171R_VEGFR2_Ab173_A1.gpr	KDR	P35968	41360	37837	39147	31971	26810	28423	40240	38599	36708	35169	32021	31597	41040	42144	39121	44491	45770	43397	40461	36327	38787	34999	37277	30879	42143	43581	45603	41485	39686	39188	35769	36634	33287	35589	36501	34194
167	Wnt5a/b_R_V	GBL 9124193_2021-04-14_500PMT_167R_Wnt5ab_Ab167_A1.gpr	WNT5A, WNT5B	P41221, Q9H1J9	36167	35752	31979	21588	23543	24743	29122	29220	28381	25774	24828	24926	33302	29816	29294	35186	33993	33175	28459	29075	28904	28592	25633	28383	32082	29866	28990	27976	26415	30276	23813	24931	20316	25033	25939	28572
Pr150T	Tot_Pr150T	GBL 9124229_2021-04-09_380PMT_150T_Protein_Pr150_A1.gpr	None	None	3356	3353	3497	2832	2830	3034	3105	3270	3075	2748	3005	2963	3143	3083	3193	3540	3456	3353	2967	2957	3001	3034	3013	3281	3204	3316	3349	3269	3349	3321	2847	2870	3012	3111	3181	3263
146	Sox2_R_V	GBL 9124231_2021-04-14_550PMT_152R_Sox2_Ab146_A1.gpr	SOX2	P48431	45337	49453	44204	36195	35468	34974	47711	42900	47760	40518	39361	41653	55971	52733	50408	57298	54590	54660	50894	48908	47464	45029	43558	38513	56808	59134	51828	49421	44624	46546	45262	44375	39285	46198	42294	44570
Pr170T	Tot_Pr170T	GBL 9124196_2021-04-09_380PMT_170T_Protein_Pr170_A1.gpr	None	None	3269	3469	3328	2967	2873	2902	3328	3418	3338	2866	3135	3038	3263	3104	3413	3681	3813	3700	3016	3163	3225	3209	3254	3114	3363	3461	3278	3602	3437	3323	2897	2749	2821	3223	3325	3162
209	FoxK2_R_V	GBL 9124305_2021-04-14_500PMT_179R_FoxK2_Ab209_A1.gpr	FOXK2	Q01167	46737	45483	49126	31356	36691	36287	44927	44969	48062	38239	42325	40860	37551	39326	43498	51745	53802	55369	34589	37814	40043	42840	41362	42912	37808	41039	46211	46045	45179	45853	34359	35661	37393	39136	44602	38357
Pr150T	Tot_Pr150T	GBL 9124229_2021-04-09_380PMT_150T_Protein_Pr150_A1.gpr	None	None	3356	3353	3497	2832	2830	3034	3105	3270	3075	2748	3005	2963	3143	3083	3193	3540	3456	3353	2967	2957	3001	3034	3013	3281	3204	3316	3349	3269	3349	3321	2847	2870	3012	3111	3181	3263
151	p-Stat2(Y690)_R_V	GBL 9124236_2021-04-14_500PMT_155R_pStat2Y690_Ab151_A1.gpr	STAT2	P52630	28394	24626	27035	19326	18808	20695	27656	25513	28405	23281	17434	24067	31896	33758	31125	31016	34002	31668	31824	30774	30241	26195	25723	26564	34221	31794	32150	27618	25629	28858	27246	27267	26331	26547	24647	27566
Pr170T	Tot_Pr170T	GBL 9124196_2021-04-09_380PMT_170T_Protein_Pr170_A1.gpr	None	None	3269	3469	3328	2967	2873	2902	3328	3418	3338	2866	3135	3038	3263	3104	3413	3681	3813	3700	3016	3163	3225	3209	3254	3114	3363	3461	3278	3602	3437	3323	2897	2749	2821	3223	3325	3162
201	c-Fos_R_V	GBL 9124300_2021-04-14_500PMT_174R_cFos_Ab201_A1.gpr	FOS	P01100	31716	31884	29085	17604	21834	20791	31546	29818	27424	27783	25768	24316	36125	35545	33909	36775	32827	30794	33232	30712	31187	30370	28582	26100	38158	32742	34273	32066	28817	24673	29221	28463	26873	28976	29658	27637
157	p-Stat5(Y694)_R_V	GBL 9124187_2021-04-14_500PMT_162R_pStat5Y694_Ab157_A1.gpr	STAT5A	P42229	42733	42987	42601	29291	34537	34025	41531	41093	41179	35911	36418	35201	37100	39101	42873	45065	45161	47751	37715	37441	33186	35662	39038	40620	40627	44293	39324	42243	43127	42537	33029	33049	34488	36625	35001	37017
159	p-Stat6(Y641)_R_V	GBL 9124189_2021-04-14_500PMT_164R_pStat6Y641_Ab159_A1.gpr	STAT6	P42226	33501	32889	33711	26053	22610	25749	30244	30119	32894	25602	26174	29477	37376	37500	32178	35093	34488	39954	28381	29288	27590	28519	28382	32198	34120	33220	33852	30397	31789	33612	25925	27416	25159	29408	29441	33452
Pr189T	Tot_Pr189T	GBL 9124315_2021-04-09_380PMT_189T_Protein_Pr189_A1.gpr	None	None	3364	3302	3269	2693	2814	2559	3120	3080	3022	3095	3096	2924	3052	3166	3398	3692	3743	3477	2979	2972	3215	3119	3133	3197	3394	3375	3403	3439	3380	3436	2823	2830	2890	3241	3298	3314
218	Stat3_R_V	GBL 9124310_2021-04-15_460PMT_184R_Stat3_Ab218_A1.gpr	STAT3	P40763	45882	44338	52234	35675	38017	36941	42085	45335	47341	34851	41026	39067	44762	46795	44901	44230	45701	52464	28417	43076	41799	34938	38119	38561	47060	47688	42874	41570	33475	43111	34608	35379	39203	36703	39096	40382
Pr170T	Tot_Pr170T	GBL 9124196_2021-04-09_380PMT_170T_Protein_Pr170_A1.gpr	None	None	3269	3469	3328	2967	2873	2902	3328	3418	3338	2866	3135	3038	3263	3104	3413	3681	3813	3700	3016	3163	3225	3209	3254	3114	3363	3461	3278	3602	3437	3323	2897	2749	2821	3223	3325	3162
207	DRIP130_R_V	GBL 9124304_2021-04-14_500PMT_178R_DRIP130_Ab207_A1.gpr	MED23	Q9ULK4	29886	24888	23042	19241	17246	15156	27510	24792	21362	22697	21654	16875	32078	30657	29274	31115	28134	22811	29349	28999	26825	24142	21740	19916	35693	30565	30721	26227	24339	21855	25316	25311	24914	22689	22769	20080
Pr150T	Tot_Pr150T	GBL 9124229_2021-04-09_380PMT_150T_Protein_Pr150_A1.gpr	None	None	3356	3353	3497	2832	2830	3034	3105	3270	3075	2748	3005	2963	3143	3083	3193	3540	3456	3353	2967	2957	3001	3034	3013	3281	3204	3316	3349	3269	3349	3321	2847	2870	3012	3111	3181	3263
147	p-Src(Y527)_R_V	GBL 9124232_2021-04-14_500PMT_153R_pSrcY527_Ab147_A1.gpr	SRC	P12931	29686	28154	31075	22594	22392	25753	30297	28448	31700	25623	26745	30186	37263	32719	33566	35473	33008	39601	34243	31406	31070	27663	28532	35561	34743	32819	32546	30085	31627	38723	27828	28141	27220	30274	29354	37232
Pr170T	Tot_Pr170T	GBL 9124196_2021-04-09_380PMT_170T_Protein_Pr170_A1.gpr	None	None	3269	3469	3328	2967	2873	2902	3328	3418	3338	2866	3135	3038	3263	3104	3413	3681	3813	3700	3016	3163	3225	3209	3254	3114	3363	3461	3278	3602	3437	3323	2897	2749	2821	3223	3325	3162
155	p-Stat4(Y693)_R_V	GBL 9124186_2021-04-14_500PMT_161R_pStat4Y693_Ab155_A1.gpr	STAT4	Q14765	33789	32306	28998	24900	23161	22386	30916	31215	29166	25509	25336	24777	31301	32984	30699	37124	31815	33669	20033	28736	25483	28869	25923	27917	31572	35256	30085	29332	26110	31700	27216	27151	26385	25270	26869	25930
202	CHAF1A_R_V	GBL 9124301_2021-04-15_550PMT_175R_CHAF1A_Ab202_A1.gpr	CHAF1A	Q13111	38012	39610	40436	27636	26322	19996	37167	40761	42117	31037	34117	35864	39242	37645	38615	41644	49673	46688	36116	38526	36918	38294	38477	40645	41446	45850	44360	39132	40088	43099	35360	31579	31987	36705	36407	39511
170	ZO-1_R_V	GBL 9124194_2021-04-14_500PMT_168R_ZO1_Ab170_A1.gpr	TJP1	Q07157	28030	25261	19312	18308	15813	14341	24140	21075	19283	20109	18462	18623	30955	28946	28112	31068	25863	25156	24469	26274	22196	20637	21088	21505	27916	26987	26275	26182	24354	23953	24116	22109	20316	23475	20252	23532
179	p-SAPK/JNK(T183/Y185)_R_V	GBL 9124299_2021-04-14_500PMT_172R_pSAPKJNKT183Y185_Ab179_A1.gpr	MAPK8	P45983	37258	34855	35716	28288	25270	25733	39632	36750	33726	34592	31529	28754	45359	45592	44572	44417	42879	41045	40361	41999	40867	36152	33666	31767	49831	46296	43954	37829	36317	33947	36875	39131	36929	34857	32307	31882
158	Stat6_R_V	GBL 9124188_2021-04-14_500PMT_163R_Stat6_Ab158_A1.gpr	STAT6	P42226	31563	35067	36551	27026	26091	26303	32007	32449	35058	27924	32359	29808	33027	28570	32586	40350	42645	40955	28684	30155	31906	30984	33754	35435	33088	34281	33819	35150	36108	38757	26535	28202	29124	31937	31726	34313
	AB_name	Slide_file	Gene_ID	Swiss_ID	YZ_5_865.1	YZ_5_865.2	YZ_5_865.3	YZ_6_866.1	YZ_6_866.2	YZ_6_866.3	YZ_7_867.1	YZ_7_867.2	YZ_7_867.3	YZ_8_868.1	YZ_8_868.2	YZ_8_868.3	YZ_1 _861.1	YZ_1 _861.2	YZ_1 _861.3	YZ_9_869.1	YZ_9_869.2	YZ_9_869.3	YZ_2_862.1	YZ_2_862.2	YZ_2_862.3	YZ_10_870.1	YZ_10_870.2	YZ_10_870.3	YZ_3_863.1	YZ_3_863.2	YZ_3_863.3	YZ_11_871.1	YZ_11_871.2	YZ_11_871.3	YZ_4_864.1	YZ_4_864.2	YZ_4_864.3	YZ_12_872.1	YZ_12_872.2	YZ_12_872.3
Ne65R500PMT	Neg_R_Ne65R500PMT	GBL 9124403_2021-04-12_500PMT_65R_NegRabbit_Ne1_A1.gpr	None	None	3060	3131	2510	2460	2312	1846	3146	2794	2256	2569	2274	2129	3315	3254	2871	3627	3249	2690	2880	2907	2713	3133	2629	2254	3491	3322	3163	3483	3071	2579	2423	2430	2687	3190	2789	2481
Ne65R550PMT	Neg_R_Ne65R550PMT	GBL 9124403_2021-04-12_550PMT_65R_NegRabbit_Ne1_A1.gpr	None	None	6710	6879	5535	5742	5070	4126	6877	6110	4960	5612	5017	4728	7249	7095	6209	7871	7115	6318	6266	6273	5930	6823	5708	4918	7192	7218	6959	7667	6701	5731	5301	5334	6246	6974	6148	5499
Pr210T	Tot_Pr210T	GBL 9124489_2021-04-14_380PMT_210T_Protein_Pr210_A1.gpr	None	None	3370	3358	3266	2850	2876	2674	3322	3420	3148	2892	3117	2999	3516	3505	3200	3632	3748	3402	3001	3050	3182	2906	3080	3014	3244	3295	3488	3404	3411	3379	2926	2765	2813	3029	3120	3051
306	Caspase-3(Asp175)_R_V	GBL 9124158_2021-04-15_550PMT_220R_pCaspase3D175_Ab306_A1.gpr	CASP3	P42574	36608	28960	20905	26956	17088	13098	32529	26472	19198	27828	19773	16105	49594	41200	36325	35249	28666	23170	42807	36777	32172	24631	24129	18427	44787	38392	34740	29235	24212	19050	35863	30913	25722	25270	21000	16739
307	Beta-Catenin_R_V	GBL 9124159_2021-04-15_550PMT_221R_bCatenin_Ab307_A1.gpr	CTNNB1	P35222	40987	42659	41591	33118	33181	31626	45423	46133	43227	39942	39077	37986	45058	46355	44295	52979	52818	50029	40712	40835	39927	39060	44186	41885	43431	44565	42579	49134	50644	47647	37933	35282	36692	39201	39332	36070
225	Sin3b_R_V	GBL 9124480_2021-04-16_550PMT_201R_Sin3b_Ab225_A1.gpr	SIN3B	O75182	32536	28438	24984	20506	17874	16857	33359	29277	24150	27690	23777	18482	45151	42682	32753	32489	32734	27588	39356	33088	31982	27101	24127	21390	44136	36860	38106	32369	28681	23210	34331	30612	29574	31162	25321	21260
322	p-ErbB2/HER2(Y1248)_R_V	GBL 9124166_2021-04-15_500PMT_228R_pHER2ErbB2Y1248GMU_Ab322_A1.gpr	ERBB2	P04626	27941	26701	26950	19991	18116	19265	28753	27461	25248	23689	21937	22656	33244	32513	28876	31482	26837	28954	28932	28495	25790	24678	25907	22656	29001	29708	28542	26986	25499	24473	25988	23942	23747	26070	22456	22540
261	p-FAK(Y576/577)_R_V	GBL 9124483_2021-04-16_550PMT_204R_pFAKY576Y577_Ab261_A1.gpr	PTK2	Q05397	43347	40440	37905	32366	30607	26176	45476	38957	36627	38377	37476	30243	63957	58071	51478	49785	48176	45289	51712	53824	45209	36863	35870	36266	62976	57563	51952	39452	42491	42303	53117	45170	41580	37636	36632	38403
269	Integrinb1_R_V	GBL 9124490_2021-04-15_550PMT_211R_Integrinb1_Ab269_A1.gpr	ITGB1	P05556	29460	23974	17054	21964	19597	13716	30218	26825	21432	26355	23364	18537	40512	39170	38179	38401	32995	26759	35466	33776	32743	32793	27593	23593	42462	39422	38777	32448	29821	26396	34539	32876	31225	29650	29999	25298
268	IntegrinaV_R_V	GBL 9124429_2021-04-15_500PMT_209R_IntegrinaV_Ab268_A1.gpr	ITGAV	P06756	24952	22009	17327	15197	13684	11127	23868	22233	18539	20593	18585	16432	34043	32544	30338	26273	25490	21830	30602	27177	24195	20441	18862	15883	34376	28964	25923	22792	20894	19847	27577	22926	22800	19198	18221	18445
271	Integrinb4_R_V	GBL 9124492_2021-04-15_550PMT_213R_Integrinb4_Ab271_A1.gpr	ITGB4	P16144	30362	27533	24409	20165	17933	16519	30384	27302	24604	26435	24263	20308	37990	35331	34088	34453	32267	29098	30601	30821	28532	28635	24945	24800	35063	33227	31357	29619	29035	26478	28435	26464	23904	27859	26590	21841
286	PI3Kp85_R_V	GBL 9124493_2021-04-15_550PMT_214R_PI3Kp85_Ab286_A1.gpr	PIK3R1,	P27986,	25074	21709	19899	17925	16636	14572	23920	21536	18838	20763	18277	16295	33934	30438	26121	26781	25243	21887	28523	25394	23006	20673	18355	16388	31234	28097	25808	25270	20919	20090	24708	23008	21083	20947	21176	17259
238	p-Rb(S780)_R_V	GBL 9124482_2021-04-16_550PMT_203R_pRbS780_Ab238_A1.gpr	RB1	P06400	46471	37376	30723	30675	27843	20002	37340	38611	28945	34640	29693	23856	56981	55038	49398	43671	40711	34611	50696	46341	39238	34440	32584	26026	53504	51647	47712	39538	35935	32828	41554	39585	37872	36147	31677	25727
267	Integrina5_R_V	GBL 9124487_2021-04-15_500PMT_208R_Integrina5_Ab267_A1.gpr	ITGA5	P08648	31603	31940	27573	20577	23270	22640	30729	28122	32455	26330	26244	23933	37484	31701	30688	35799	32649	37158	33201	32451	31614	26973	27511	30907	36311	34920	32768	31531	32068	35448	27801	27849	26569	29272	29823	27918
237	p-Rb(S807/811)_R_V	GBL 9124481_2021-04-16_550PMT_202R_pRbS807S811_Ab237_A1.gpr	RB1	P06400	43905	38845	29040	27772	25224	18744	40245	39648	26587	35971	31858	25036	53780	49403	48409	46432	38132	27721	42923	41833	37024	35978	30425	24954	52891	51080	49346	42602	37489	28285	42054	36370	35935	37644	32825	23169
Pr189T	Tot_Pr189T	GBL 9124315_2021-04-09_380PMT_189T_Protein_Pr189_A1.gpr	None	None	3364	3302	3269	2693	2814	2559	3120	3080	3022	3095	3096	2924	3052	3166	3398	3692	3743	3477	2979	2972	3215	3119	3133	3197	3394	3375	3403	3439	3380	3436	2823	2830	2890	3241	3298	3314
223	p-c-Jun(S63)_R_V	GBL 9124479_2021-04-16_500PMT_200R_pcJunS63_Ab223_A1.gpr	JUN	P05412	26233	20802	17461	20083	16813	13042	27354	22719	16288	22210	19071	13831	33720	33089	30859	26294	26144	18859	30313	29520	26033	20823	18149	17214	33501	32852	30918	23878	22122	18278	27405	25296	23294	22965	20630	16231
Pr210T	Tot_Pr210T	GBL 9124489_2021-04-14_380PMT_210T_Protein_Pr210_A1.gpr	None	None	3370	3358	3266	2850	2876	2674	3322	3420	3148	2892	3117	2999	3516	3505	3200	3632	3748	3402	3001	3050	3182	2906	3080	3014	3244	3295	3488	3404	3411	3379	2926	2765	2813	3029	3120	3051
325	p-SHC(Y317)_R_V	GBL 9124167_2021-04-15_550PMT_229R_pSHCY317MDA_Ab325_A1.gpr	SHC1	P29353	49912	46605	46572	34821	37946	33968	49015	45994	44051	40016	42247	35860	57441	56897	52512	52473	51837	49753	49701	48690	45449	45751	43320	39535	52192	51467	46394	51249	48158	44052	43719	43023	41259	42304	38894	42661
301	p21_R_V	GBL 9124496_2021-04-15_550PMT_217R_p21_Ab301_A1.gpr	CDKN1A	P38936	45896	46924	44373	31719	31152	31953	46797	46406	48252	39673	36910	36270	53828	51103	48108	52477	51911	56659	47495	46415	40510	40623	41826	44754	51830	48633	46860	43827	47484	49356	43985	41908	38708	40564	40341	42009
304	Atg12_R_V	GBL 9124497_2021-04-15_550PMT_218R_Atg12_Ab304_A1.gpr	ATG12	O94817	42123	36843	31643	30198	28165	22946	41609	37008	31129	35318	31291	27082	51382	47226	47496	45644	42570	36398	47330	44626	39583	35525	34833	31342	51486	48365	43077	39494	35547	34681	42429	39243	36061	36926	30884	27492
287	AMPKa_R_V	GBL 9124494_2021-04-15_550PMT_215R_AMPKa_Ab287_A1.gpr	PRKAA1, PRKAA2	Q13131, P54646	54187	51173	48588	36107	32927	38446	49585	48375	51527	37917	41557	46289	51902	54277	49427	50305	54599	59967	47084	42140	45077	41927	41172	46942	49188	51443	47800	42954	44333	58478	41539	39966	38285	43573	43208	47307
315	LC3A_R_V	GBL 9124162_2021-04-15_550PMT_224R_LC3A_Ab315_A1.gpr	MAP1LC3A	Q9H492	33072	36061	32637	29624	25946	23498	37444	36628	31111	34163	30935	27097	49413	44750	41718	40208	42313	36386	41922	40695	37393	37531	34669	32199	45769	45340	41548	42791	39773	35270	36138	36226	34166	32889	30380	30716
314	Atg7_R_V	GBL 9124161_2021-04-15_500PMT_223R_Atg7_Ab314_A1.gpr	ATG7	O95352	25871	28956	28839	22836	19600	21629	29932	29021	27896	25459	21135	23990	32206	30845	26485	33073	31511	31407	28989	28035	26192	24635	27254	25118	30914	29193	28815	27952	27656	27784	24917	25588	23776	27034	24854	26439
305	Beclin-1_R_V	GBL 9124498_2021-04-15_550PMT_219R_Beclin1_Ab305_A1.gpr	BECN1	Q14457	49820	42223	37434	33070	32344	26023	45384	41372	37974	39788	32610	33307	59559	49411	47855	49551	46346	37446	54199	45990	43428	38010	34884	32320	54893	52302	47300	41899	38901	38353	45333	42588	38044	37836	35313	32901
312	Atg3_R_V	GBL 9124160_2021-04-15_500PMT_222R_Atg3_Ab312_A1.gpr	ATG3	Q9NT62	31231	30933	30018	23116	21797	22876	30706	30296	29542	24989	26521	22810	32143	29531	31496	34528	34906	31839	29509	29042	27640	26919	28008	28081	31553	30465	30882	31058	30598	27522	26798	25934	25646	25598	24997	27141
Pr249T	Tot_Pr249T	GBL 9124591_2021-04-14_380PMT_249T_Protein_Pr249_A1.gpr	None	None	3622	3848	3709	3181	3329	3195	3693	3688	3726	3494	3613	3366	3951	3957	3855	4089	4154	4019	3446	3614	3703	3544	3486	3409	3825	3846	3924	3925	4148	4010	3291	3275	3364	3764	3532	3346
329	HexokinaseII_R_V	GBL 9124171_2021-04-15_550PMT_233R_HexokinaseII_Ab329_A1.gpr	HK2	P52789	44806	41506	39764	32545	27572	30092	42272	39930	37064	37980	35761	32250	54875	51439	39908	45651	45304	41512	47264	46071	40769	35167	37709	35538	50887	49017	43548	39998	38838	41543	43020	40432	33415	36028	33882	32744
Pr210T	Tot_Pr210T	GBL 9124489_2021-04-14_380PMT_210T_Protein_Pr210_A1.gpr	None	None	3370	3358	3266	2850	2876	2674	3322	3420	3148	2892	3117	2999	3516	3505	3200	3632	3748	3402	3001	3050	3182	2906	3080	3014	3244	3295	3488	3404	3411	3379	2926	2765	2813	3029	3120	3051
266	Integrina4_R_V	GBL 9124486_2021-04-15_550PMT_207R_Integrina4_Ab266_A1.gpr	ITGA4	P13612	43034	37382	30823	30125	26702	20991	42193	38039	28435	34685	31675	25058	59562	53141	47818	48185	42301	34438	49026	46871	41193	33481	30623	28126	47741	51401	45103	39765	36361	31547	43125	40067	32736	33934	30985	26195
316	LC3B_R_V	GBL 9124163_2021-04-15_550PMT_225R_LC3B_Ab316_A1.gpr	MAP1LC3B	Q9GZQ8	30712	30947	30779	26726	21602	20249	36099	34204	28780	32468	29563	26756	47699	41884	39955	40617	40184	37251	42770	39249	36256	34512	30405	28232	45513	43376	39922	38994	37061	37370	38285	36325	32992	33263	33541	29729
270	Integrinb3_R_V	GBL 9124491_2021-04-15_550PMT_212R_Integrinb3_Ab270_A1.gpr	ITGB3	P05106	30436	31961	29169	23801	24423	19908	27334	31065	27600	25203	27356	24763	34366	34473	33553	37626	37095	34724	31745	29221	29675	27899	27630	28155	33881	32308	31921	35218	29526	30027	27763	27291	26170	27697	27381	28822
288	PI3Kp110a_R_V	GBL 9124495_2021-04-15_550PMT_216R_PI3Kp110a_Ab288_A1.gpr	PIK3CA	P42336	42155	36967	32865	31616	29299	24602	41483	39302	34418	36001	34291	30555	54379	48713	46045	46971	44308	41000	46885	41682	39860	35159	36065	36502	50342	47452	46565	46481	39169	42750	41553	39627	39596	38442	37625	32565
Pr249T	Tot_Pr249T	GBL 9124591_2021-04-14_380PMT_249T_Protein_Pr249_A1.gpr	None	None	3622	3848	3709	3181	3329	3195	3693	3688	3726	3494	3613	3366	3951	3957	3855	4089	4154	4019	3446	3614	3703	3544	3486	3409	3825	3846	3924	3925	4148	4010	3291	3275	3364	3764	3532	3346
328	FAS_R_V	GBL 9124170_2021-04-15_500PMT_232R_FAS_Ab328_A1.gpr	FAS	P25445	36265	36228	33156	24617	24280	24434	35354	32717	32742	25766	23373	28620	37399	38678	35731	35574	35684	35386	34403	34649	32377	29049	30959	31051	37417	37558	30908	32362	32376	33699	31685	30624	28381	27198	24833	28584
Pr210T	Tot_Pr210T	GBL 9124489_2021-04-14_380PMT_210T_Protein_Pr210_A1.gpr	None	None	3370	3358	3266	2850	2876	2674	3322	3420	3148	2892	3117	2999	3516	3505	3200	3632	3748	3402	3001	3050	3182	2906	3080	3014	3244	3295	3488	3404	3411	3379	2926	2765	2813	3029	3120	3051
319	p-EGFR(Y992)_R_V	GBL 9124165_2021-04-15_500PMT_227R_pEGFRY992_Ab319_A1.gpr	EGFR	P00533	32467	27940	31836	25453	24482	23751	31181	31781	29997	25660	27093	26803	34798	30376	31680	34363	35229	34425	30755	29401	29545	27413	26559	28193	32030	32103	30252	30381	31236	30969	26510	26465	25002	26888	26088	26696
Pr249T	Tot_Pr249T	GBL 9124591_2021-04-14_380PMT_249T_Protein_Pr249_A1.gpr	None	None	3622	3848	3709	3181	3329	3195	3693	3688	3726	3494	3613	3366	3951	3957	3855	4089	4154	4019	3446	3614	3703	3544	3486	3409	3825	3846	3924	3925	4148	4010	3291	3275	3364	3764	3532	3346
326	SRD5A1_R_V	GBL 9124169_2021-04-15_500PMT_231R_SRD5A1_Ab326_A1.gpr	SRD5A1	P18405	29139	27406	25860	19537	19222	19753	28744	25748	25230	24937	19023	19135	31438	30733	26765	28673	30760	27375	28954	27999	26895	27269	23292	21324	30644	30293	29382	27852	28494	26524	25636	24999	23205	23687	22631	22761
Pr210T	Tot_Pr210T	GBL 9124489_2021-04-14_380PMT_210T_Protein_Pr210_A1.gpr	None	None	3370	3358	3266	2850	2876	2674	3322	3420	3148	2892	3117	2999	3516	3505	3200	3632	3748	3402	3001	3050	3182	2906	3080	3014	3244	3295	3488	3404	3411	3379	2926	2765	2813	3029	3120	3051
318	p-EGFR(Y845)_R_V	GBL 9124164_2021-04-15_500PMT_226R_pEGFRY845_Ab318_A1.gpr	EGFR	P00533	29403	29300	25078	23728	20547	18140	28742	29080	25576	25514	24662	22780	30343	28089	29289	32406	32165	26968	26321	26835	25683	25452	24880	24263	29430	29134	28102	28270	25942	28167	24204	23930	20468	24380	23580	22968
	AB_name	Slide_file	Gene_ID	Swiss_ID	YZ_5_865.1	YZ_5_865.2	YZ_5_865.3	YZ_6_866.1	YZ_6_866.2	YZ_6_866.3	YZ_7_867.1	YZ_7_867.2	YZ_7_867.3	YZ_8_868.1	YZ_8_868.2	YZ_8_868.3	YZ_1 _861.1	YZ_1 _861.2	YZ_1 _861.3	YZ_9_869.1	YZ_9_869.2	YZ_9_869.3	YZ_2_862.1	YZ_2_862.2	YZ_2_862.3	YZ_10_870.1	YZ_10_870.2	YZ_10_870.3	YZ_3_863.1	YZ_3_863.2	YZ_3_863.3	YZ_11_871.1	YZ_11_871.2	YZ_11_871.3	YZ_4_864.1	YZ_4_864.2	YZ_4_864.3	YZ_12_872.1	YZ_12_872.2	YZ_12_872.3
Ne239R460PMT	Neg_R_Ne239R460PMT	GBL 9124177_2021-04-19_460PMT_239R_NegRabbit_Ne1_A1.gpr	None	None	7869	7127	5674	6256	5434	4234	8346	7359	6139	7208	6334	5361	11256	10451	8833	9826	8771	7308	9805	9051	8267	7634	7140	5856	11085	9980	9168	9697	8762	7105	8921	8558	7391	7298	6935	6155
Ne239R500PMT	Neg_R_Ne239R500PMT	GBL 9124177_2021-04-17_500PMT_239R_NegRabbit_Ne1_A1.gpr	None	None	15556	14440	11278	12364	10996	8737	16918	14862	12474	14358	12886	9787	21916	20889	18033	19936	17450	14803	19708	18131	16616	15245	15711	12937	21907	19670	18107	19238	16135	14594	17826	17006	14760	16065	15197	12611
Ne239R550PMT	Neg_R_Ne239R550PMT	GBL 9124177_2021-04-17_550PMT_239R_NegRabbit_Ne1_A1.gpr	None	None	29902	27702	21815	23908	21133	16960	32391	28646	24092	27904	24978	20748	42455	40235	34761	38199	33965	28457	38002	34906	31886	31335	30349	24870	42487	38133	35048	37226	33930	28227	34447	32892	28555	31134	29319	24224
Ne239R400PMT	Neg_R_Ne239R400PMT	GBL 9124177_2021-04-19_400PMT_239R_NegRabbit_Ne1_A1.gpr	None	None	3066	2777	2214	2443	2119	1656	3239	2914	2414	2815	2465	2104	4367	4050	3423	3849	3409	2849	3844	3557	3246	2954	2782	2484	4318	3885	3588	3783	3423	2822	3486	3342	2903	2851	2708	2381
Pr310T	Tot_Pr310T	GBL 9124148_2021-04-15_380PMT_310T_Protein_Pr310_A1.gpr	None	None	3711	3746	3711	3117	3033	3248	3849	3854	3604	3357	3292	3324	3616	3641	3647	3791	3752	4082	3583	3302	3181	3244	3739	3257	3589	3817	3615	3785	3637	3400	3223	3175	3362	3366	3351	3378
427	p-Pras40(T246)_R_V	GBL 9124710_2021-04-17_550PMT_287R_pPRAS40T246_Ab427_A1.gpr	AKT1S1	Q96B36	40568	36408	31999	32046	28116	23602	42730	37011	32746	36509	33914	27807	54933	55395	48903	49071	42997	38305	50145	47688	44886	42458	36023	36004	54499	52573	48985	47209	45276	40860	45319	43705	41133	44618	39760	36941
Pr249T	Tot_Pr249T	GBL 9124591_2021-04-14_380PMT_249T_Protein_Pr249_A1.gpr	None	None	3622	3848	3709	3181	3329	3195	3693	3688	3726	3494	3613	3366	3951	3957	3855	4089	4154	4019	3446	3614	3703	3544	3486	3409	3825	3846	3924	3925	4148	4010	3291	3275	3364	3764	3532	3346
363	p-GSK-3a/b (Ser21/9)_R_V	GBL 9124595_2021-04-16_500PMT_253R_GSK3ab_Ab363_A1.gpr	GSK3A,GSK3B	P49840 , P49841	30445	27518	25174	22970	20421	18427	31750	27022	23825	23104	23047	20388	35893	34530	30177	33710	29539	27476	33020	28108	27943	29298	26629	23270	36527	33371	31365	32129	30013	25864	29245	27475	24635	27850	24775	22358
371	p-IKK a/b (Ser176/180)_R_V	GBL 9124702_2021-04-16_550PMT_280R_pIKKabS176S180_Ab371_A1.gpr	CHUK	O15111	42530	35294	29399	32589	24195	22474	45832	39338	30387	38464	32943	26439	59186	55188	47391	52001	45205	35836	54547	51547	43485	41081	37318	28370	58589	56962	49292	49665	40757	37393	50471	46587	40839	39590	35884	28913
353	SCD1_R_V	GBL 9124589_2021-04-16_500PMT_247R_SCD1_Ab353_A1.gpr	SCD1	O00767	30550	27238	24528	23052	20656	17945	29816	26611	22866	25781	23831	20111	44348	38083	35341	31031	30159	27452	40918	34721	31920	28643	27563	24721	42432	37350	34954	35088	32211	29261	35869	31621	30402	31923	31477	28417
349	p-FAK (Tyr397)_R_V	GBL 9124586_2021-04-16_550PMT_244R_pFAKY397_Ab349_A1.gpr	PTK2	Q05397	43140	35827	28921	32893	28302	19612	44145	38696	31038	40075	33934	26973	61018	59888	52097	51167	45789	37863	56327	51666	46949	44814	36610	31305	61662	56898	51082	47050	46406	35410	49405	46359	42554	42536	37950	32308
Pr310T	Tot_Pr310T	GBL 9124148_2021-04-15_380PMT_310T_Protein_Pr310_A1.gpr	None	None	3711	3746	3711	3117	3033	3248	3849	3854	3604	3357	3292	3324	3616	3641	3647	3791	3752	4082	3583	3302	3181	3244	3739	3257	3589	3817	3615	3785	3637	3400	3223	3175	3362	3366	3351	3378
375	p-IkBa (Ser32)_R_V	GBL 9124705_2021-04-16_500PMT_283R_pIkBaSer32_Ab375_A1.gpr	NFKBIA	P25963	32181	28340	26460	22784	22447	18985	33375	30276	27720	25482	26870	24701	37482	38878	30562	36075	34968	33431	35646	30972	30804	27292	27115	27929	38503	36451	33091	32144	30697	36382	33436	28293	27894	27615	26802	29910
Pr249T	Tot_Pr249T	GBL 9124591_2021-04-14_380PMT_249T_Protein_Pr249_A1.gpr	None	None	3622	3848	3709	3181	3329	3195	3693	3688	3726	3494	3613	3366	3951	3957	3855	4089	4154	4019	3446	3614	3703	3544	3486	3409	3825	3846	3924	3925	4148	4010	3291	3275	3364	3764	3532	3346
342	PKM1/2_R_V	GBL 9124584_2021-04-16_550PMT_242R_PKM12_Ab342_A1.gpr	PKM	P14618	32559	36763	31459	29613	29825	26819	40176	42465	38880	38414	34081	33796	39520	40754	43504	50063	48739	44289	32720	38428	39641	40009	36555	34834	42868	43078	47048	42866	46890	41598	37685	37584	37941	40371	37091	37316
352	IDH1_R_V	GBL 9124588_2021-04-19_460PMT_246R_IDH2_Ab352_A1.gpr	IDH1	O75874	38041	33586	36096	29438	27005	28311	36929	34010	33268	31689	28934	33690	61233	53232	41973	37855	36403	39933	55390	47569	37205	32677	32517	35898	54476	46943	40889	38382	39049	40656	46470	40272	36917	40010	40749	40128
Pr310T	Tot_Pr310T	GBL 9124148_2021-04-15_380PMT_310T_Protein_Pr310_A1.gpr	None	None	3711	3746	3711	3117	3033	3248	3849	3854	3604	3357	3292	3324	3616	3641	3647	3791	3752	4082	3583	3302	3181	3244	3739	3257	3589	3817	3615	3785	3637	3400	3223	3175	3362	3366	3351	3378
379	MEK6_R_V	GBL 9124708_2021-04-17_500PMT_285R_MEK6_Ab379_A1.gpr	MAP2K6	P52564	39531	36571	34774	31851	26151	25120	39460	36049	35293	34114	31024	28523	43626	43277	39227	43675	40220	39927	42446	40611	36994	33099	36192	35368	44223	43471	39515	41423	39681	38188	38582	38177	33395	37127	32068	32000
Pr249T	Tot_Pr249T	GBL 9124591_2021-04-14_380PMT_249T_Protein_Pr249_A1.gpr	None	None	3622	3848	3709	3181	3329	3195	3693	3688	3726	3494	3613	3366	3951	3957	3855	4089	4154	4019	3446	3614	3703	3544	3486	3409	3825	3846	3924	3925	4148	4010	3291	3275	3364	3764	3532	3346
364	HER2/ErbB2_R_V	GBL 9124596_2021-04-16_550PMT_254R_HER2cErbB2P185_Ab364_A1.gpr	ERBB2	P04626	43277	38917	37031	32417	29088	26207	43838	41462	36044	37377	33091	29855	57959	50623	44653	49170	47543	39868	50689	44584	39439	42371	39606	33913	53971	50016	43017	47116	45302	38423	43734	41394	38018	43835	39734	33982
338	GLS1_R_V	GBL 9124176_2021-04-26_460PMT_238R_GLS1_Ab338_A1.gpr	GLS	O94925	22510	17779	16884	17229	14331	13352	20034	17823	17588	18230	16587	15425	30921	29519	22815	22861	21064	19582	25926	25606	21565	17660	18170	16533	27737	26192	22633	21717	19656	19246	23311	21529	18220	18277	18543	17489
356	Axl_R_V	GBL 9124590_2021-04-16_550PMT_248R_Axl_Ab356_A1.gpr	AxI	P30530	39855	38972	31398	32371	28596	23432	43535	39326	32106	35788	33775	27358	48562	47381	44954	44956	43772	36934	43081	37036	39654	36130	33465	32571	46106	45095	43539	47138	42237	36655	39395	37847	36155	42079	39469	31520
Pr310T	Tot_Pr310T	GBL 9124148_2021-04-15_380PMT_310T_Protein_Pr310_A1.gpr	None	None	3711	3746	3711	3117	3033	3248	3849	3854	3604	3357	3292	3324	3616	3641	3647	3791	3752	4082	3583	3302	3181	3244	3739	3257	3589	3817	3615	3785	3637	3400	3223	3175	3362	3366	3351	3378
372	NF-kB p65_R_V	GBL 9124703_2021-04-16_500PMT_281R_NFkBp65_Ab372_A1.gpr	RELA	Q04206	41773	41327	37433	35420	33148	29032	44713	40993	36661	38180	35316	31101	52842	54602	43581	49343	45136	41316	47775	48677	43793	39586	34373	35433	57212	52525	48664	42390	40304	36253	44009	42897	39106	39510	38434	33917
426	PRAS40_R_V	GBL 9124709_2021-04-17_500PMT_286R_PRAS40_Ab426_A1.gpr	AKT1S1	Q96B36	43732	42109	40735	37006	32510	37016	44436	43608	44671	40246	39104	40716	44547	46833	47135	47436	45689	49491	41724	38788	42808	39525	40599	41878	44617	44910	44024	46727	46116	50124	39676	39807	39734	42831	46496	44983
Pr249T	Tot_Pr249T	GBL 9124591_2021-04-14_380PMT_249T_Protein_Pr249_A1.gpr	None	None	3622	3848	3709	3181	3329	3195	3693	3688	3726	3494	3613	3366	3951	3957	3855	4089	4154	4019	3446	3614	3703	3544	3486	3409	3825	3846	3924	3925	4148	4010	3291	3275	3364	3764	3532	3346
332	RRM2_R_V	GBL 9124173_2021-04-16_550PMT_235R_RRM2_Ab332_A1.gpr	RRM2	P31350	40825	41220	44489	30006	30209	34190	41036	45845	40261	35915	40265	39325	46131	46013	45218	46462	46939	51293	41893	40396	40308	39642	42031	45275	41141	43235	39864	45345	44388	51753	38056	33649	33432	38937	41459	41937
359	c-Myc_R_V	GBL 9124593_2021-04-16_500PMT_251R_cMyc1123_Ab359_A1.gpr	MYC	P01106	23693	20871	12410	18907	16182	9351	25406	21903	13338	22079	19663	11760	34011	29336	28016	29057	25338	17796	30930	27339	25455	22838	22402	16166	34143	31277	27768	27319	25647	20979	28332	24920	22521	23969	23430	18729
Pr310T	Tot_Pr310T	GBL 9124148_2021-04-15_380PMT_310T_Protein_Pr310_A1.gpr	None	None	3711	3746	3711	3117	3033	3248	3849	3854	3604	3357	3292	3324	3616	3641	3647	3791	3752	4082	3583	3302	3181	3244	3739	3257	3589	3817	3615	3785	3637	3400	3223	3175	3362	3366	3351	3378
373	p-NF-kB p65 (Ser536)_R_V	GBL 9124704_2021-04-16_500PMT_282R_pNFkBp65S536_Ab373_A1.gpr	RELA	Q04206	46492	45294	41895	34487	32401	29032	47285	43257	36252	39227	36247	34556	56132	55024	49183	49706	45967	43147	51285	49174	44886	37233	34126	37422	56031	51901	48668	42280	41283	43573	46205	42343	39093	37082	35055	39459
Pr249T	Tot_Pr249T	GBL 9124591_2021-04-14_380PMT_249T_Protein_Pr249_A1.gpr	None	None	3622	3848	3709	3181	3329	3195	3693	3688	3726	3494	3613	3366	3951	3957	3855	4089	4154	4019	3446	3614	3703	3544	3486	3409	3825	3846	3924	3925	4148	4010	3291	3275	3364	3764	3532	3346
340	PHGDH_R_V	GBL 9124583_2021-04-16_550PMT_241R_PHGDH_Ab340_A1.gpr	PHGDH	O43175	39686	34236	29504	32066	26914	20781	41994	34745	28907	36195	31384	24453	54571	49032	46140	45307	39701	31187	47966	45156	40781	35481	31823	29056	53272	49216	45375	43153	40860	32341	43595	38915	37148	36375	33684	29591
370	IKKb_R_V	GBL 9124600_2021-04-16_550PMT_258R_IKKb_Ab370_A1.gpr	IKBKB	O14920	46648	41755	36090	37213	31684	26526	49889	42829	34899	39710	35752	30422	62019	58474	51355	54467	42504	40070	56920	50978	45991	45040	40262	35440	60634	55779	51119	49874	41405	38404	50025	44012	40570	44233	40421	33801
Pr310T	Tot_Pr310T	GBL 9124148_2021-04-15_380PMT_310T_Protein_Pr310_A1.gpr	None	None	3711	3746	3711	3117	3033	3248	3849	3854	3604	3357	3292	3324	3616	3641	3647	3791	3752	4082	3583	3302	3181	3244	3739	3257	3589	3817	3615	3785	3637	3400	3223	3175	3362	3366	3351	3378
378	DNA-PKcs_R_V	GBL 9124706_2021-04-17_500PMT_284R_DNA-PKcs_Ab378_A1.gpr	PRKDC	P78527	35278	34101	30573	24823	25574	21766	35324	31817	31000	30446	28420	26636	42011	38032	35888	38139	37151	34622	38357	35412	31356	33740	32787	27766	40967	38207	35541	37743	34283	34476	33046	32200	29150	32822	32484	30152
Pr249T	Tot_Pr249T	GBL 9124591_2021-04-14_380PMT_249T_Protein_Pr249_A1.gpr	None	None	3622	3848	3709	3181	3329	3195	3693	3688	3726	3494	3613	3366	3951	3957	3855	4089	4154	4019	3446	3614	3703	3544	3486	3409	3825	3846	3924	3925	4148	4010	3291	3275	3364	3764	3532	3346
365	HIF-1a_R_V	GBL 9124597_2021-04-17_500PMT_255R_HIF1a_Ab365_A1.gpr	HIF1A	Q16665	30544	30361	27908	23971	23228	14834	33129	28489	27692	28048	27405	25740	36612	35299	33570	36676	38080	34016	33624	30761	30300	32598	32188	30308	35232	34863	32230	37252	35661	31339	28383	28454	28362	28418	24039	27721
339	LDHA_R_V	GBL 9124582_2021-04-17_500PMT_240R_LDHA_Ab339_A1.gpr	LDHA	P00338	29146	24196	21274	20681	19670	13306	28619	26002	20362	24775	23152	18186	40845	32223	30428	32627	29061	23656	34220	31325	26557	25295	19788	17975	36817	34930	31421	28037	26979	20096	30905	26985	24689	25533	23980	18848
357	Bcl-2 (Human Specific)_R_V	GBL 9124592_2021-04-16_550PMT_250R_BCL2_Ab357_A1.gpr	BCL	P10415	43543	43460	35685	34674	30253	26265	47073	42487	35167	42327	35875	31955	57933	55253	47961	51854	49289	43149	62753	49459	40965	44731	40572	36151	58295	55506	48538	50056	48880	36516	47172	42211	37262	44080	40998	35655
351	ALDH2_R_V	GBL 9124587_2021-04-19_400PMT_245R_ALDH2_Ab351_A1.gpr	ALDH2	P0509	27247	21521	17914	20415	17765	14889	23044	20956	20205	21247	18121	18955	41255	36509	27428	24511	23532	24206	33435	30654	23145	20449	21151	20989	34608	30071	25453	22432	23002	25263	29124	24859	22084	20946	25134	26730
337	GLDC_R_V	GBL 9124175_2021-04-16_500PMT_237R_GLDC_Ab337_A1.gpr	GLDC	P23378	30607	28911	27884	23292	20914	19771	30572	28966	27859	26818	24357	25200	39283	36805	32719	34623	33647	32292	34263	28352	27720	25661	27398	25834	35337	34332	30580	32545	31048	29161	30568	27091	25440	26944	28051	26228
368	NCOA2_R_V	GBL 9124599_2021-04-16_500PMT_257R_SRC2TIF2_Ab368_A1.gpr	NCOA2	Q15596	29098	27168	23470	22105	20509	15557	28578	27173	23399	25414	21825	21203	39231	34441	30749	31721	29969	27309	34226	30922	27109	26202	24899	23868	37716	32932	29188	29925	26994	27507	29449	25617	23532	27844	25969	20913
334	p-Stat1(Y701)_R_V	GBL 9124174_2021-04-16_550PMT_236R_pStat1Y701_Ab334_A1.gpr	STAT1	P42224	44436	42842	41249	34295	32705	30406	44991	43352	41266	37617	38137	35718	53338	48775	45769	48139	50834	47904	50026	47352	41530	41000	41337	39622	53420	48218	44168	48247	50840	44977	43359	41998	36854	44013	40797	42664
362	GATA-3_R_V	GBL 9124594_2021-04-16_550PMT_252R_GATA3_Ab362_A1.gpr	GATA3	P23771	49839	39656	32187	36815	29276	24331	49636	40686	33213	41262	35450	28276	63131	61109	52092	53593	47539	39272	59692	53729	46349	45292	38748	32696	63130	57983	51049	50325	42199	37383	52245	49878	42265	42144	34988	28885
331	PFKFB3 (C-terminal)_R_V	GBL 9124172_2021-04-26_460PMT_234R_PFKFB3_Ab331_A1.gpr	PFKFB1,PFKFB2,PFKFB3,PFKFB4	P16118,O60825,Q16875,Q16877	38866	40396	41588	34330	31408	33528	37873	36775	38086	34797	33824	35172	45369	43760	40945	39394	38406	39493	41045	39247	37891	31028	33445	33374	42372	39995	38250	35479	34155	36569	36446	34853	33991	31530	30815	33648
366	RB1_R_V	GBL 9124598_2021-04-16_550PMT_256R_RB_Ab366_A1.gpr	RB1	P06400	42012	34822	32150	30680	25644	23718	43850	36718	32545	37066	31760	28562	59435	51091	49367	47746	41955	38345	53436	48615	44024	39564	36412	34540	56825	53378	47854	44826	40241	40925	45938	44452	37152	39858	33104	34221
345	FBXO11_R_V	GBL 9124585_2021-04-16_500PMT_243R_FBXO11_Ab345_A1.gpr	FBXO11	Q86XK2	26664	24218	25407	22001	20667	16821	28791	27040	24335	24947	21831	19165	32595	28223	30719	32258	30837	29599	27833	28069	27308	26087	23769	22691	31432	31666	30433	31066	28631	26256	26901	24385	24755	26876	24905	23218
	AB_name	Slide_file	Gene_ID	Swiss_ID	YZ_5_865.1	YZ_5_865.2	YZ_5_865.3	YZ_6_866.1	YZ_6_866.2	YZ_6_866.3	YZ_7_867.1	YZ_7_867.2	YZ_7_867.3	YZ_8_868.1	YZ_8_868.2	YZ_8_868.3	YZ_1 _861.1	YZ_1 _861.2	YZ_1 _861.3	YZ_9_869.1	YZ_9_869.2	YZ_9_869.3	YZ_2_862.1	YZ_2_862.2	YZ_2_862.3	YZ_10_870.1	YZ_10_870.2	YZ_10_870.3	YZ_3_863.1	YZ_3_863.2	YZ_3_863.3	YZ_11_871.1	YZ_11_871.2	YZ_11_871.3	YZ_4_864.1	YZ_4_864.2	YZ_4_864.3	YZ_12_872.1	YZ_12_872.2	YZ_12_872.3
Ne239R550PMT	Neg_R_Ne239R550PMT	GBL 9124177_2021-04-17_550PMT_239R_NegRabbit_Ne1_A1.gpr	None	None	29902	27702	21815	23908	21133	16960	32391	28646	24092	27904	24978	20748	42455	40235	34761	38199	33965	28457	38002	34906	31886	31335	30349	24870	42487	38133	35048	37226	33930	28227	34447	32892	28555	31134	29319	24224
Ne239R460PMT	Neg_R_Ne239R460PMT	GBL 9124177_2021-04-19_460PMT_239R_NegRabbit_Ne1_A1.gpr	None	None	7869	7127	5674	6256	5434	4234	8346	7359	6139	7208	6334	5361	11256	10451	8833	9826	8771	7308	9805	9051	8267	7634	7140	5856	11085	9980	9168	9697	8762	7105	8921	8558	7391	7298	6935	6155
Ne239R500PMT	Neg_R_Ne239R500PMT	GBL 9124177_2021-04-17_500PMT_239R_NegRabbit_Ne1_A1.gpr	None	None	15556	14440	11278	12364	10996	8737	16918	14862	12474	14358	12886	9787	21916	20889	18033	19936	17450	14803	19708	18131	16616	15245	15711	12937	21907	19670	18107	19238	16135	14594	17826	17006	14760	16065	15197	12611
Ne239R400PMT	Neg_R_Ne239R400PMT	GBL 9124177_2021-04-19_400PMT_239R_NegRabbit_Ne1_A1.gpr	None	None	3066	2777	2214	2443	2119	1656	3239	2914	2414	2815	2465	2104	4367	4050	3423	3849	3409	2849	3844	3557	3246	2954	2782	2484	4318	3885	3588	3783	3423	2822	3486	3342	2903	2851	2708	2381
Pr310T	Tot_Pr310T	GBL 9124148_2021-04-15_380PMT_310T_Protein_Pr310_A1.gpr	None	None	3711	3746	3711	3117	3033	3248	3849	3854	3604	3357	3292	3324	3616	3641	3647	3791	3752	4082	3583	3302	3181	3244	3739	3257	3589	3817	3615	3785	3637	3400	3223	3175	3362	3366	3351	3378
432	p-mTOR(S2481)_R_V	GBL 9124712_2021-04-19_500PMT_289R_pmTORS2481_Ab432_A1.gpr	MTOR	P42345	29681	28658	26684	24103	22062	21122	32515	28915	27056	25647	25731	21116	36191	40558	35532	34901	30633	30630	34914	35421	32413	26302	27571	24171	36989	37232	34843	32601	28166	31542	31544	29896	25758	25896	24758	24913
91	Lipocalin-1_R_V	GBL 9124150_2021-04-19_500PMT_312R_Lipocalin1_Ab91_A1.gpr	LCN1	P31025	32904	30275	23394	26285	20533	21326	32026	29197	27617	26349	27733	24399	49396	42247	37845	41112	38030	35658	42190	37646	34029	32426	27317	28259	45831	40033	38159	39328	40896	36552	36908	33884	30583	31085	30831	30719
206	Cyclin C_R_V	GBL 9124541_2021-04-19_500PMT_320R_CyclinC_Ab206_A1.gpr	CCNC	P24863	41548	40578	42140	27395	28087	30427	40698	41343	41956	35133	34845	35342	43786	42295	41551	45157	44367	44019	36017	40171	37505	35604	33391	32904	44750	40892	42883	39998	42278	43786	35739	36023	34253	34039	35085	33989
437	DEPTOR/DEPDC6_R_V	GBL 9124143_2021-04-19_500PMT_305R_DEPTORDEPDC6_Ab437_A1.gpr	DEPTOR	Q8TB45	24249	21909	17989	15740	15811	13047	25101	23503	20482	18648	17525	16769	33388	31300	27672	28806	26371	25598	27435	26886	25166	23606	21462	19797	33870	28798	28239	29915	25697	25582	25601	23416	21275	21656	22629	20259
204	CRSP1/TRAP220_R_V	GBL 9124157_2021-04-19_500PMT_319R_CRSP1TRAP220_Ab204_A1.gpr	MED1	Q15648	43729	43050	41999	31376	31421	26585	46386	43080	40027	38626	36263	34518	63858	59751	51657	52528	47452	43005	59181	54845	47393	45881	41491	37533	62830	57986	53924	48577	44070	42508	54121	45892	43972	41928	39117	32977
438	p62/SQSTM1_R_V	GBL 9124144_2021-04-19_500PMT_306R_p62SQSTM_Ab438_A1.gpr	SQSTM1	Q13501	28603	27721	25850	19497	19765	17498	29790	25141	26258	22116	21442	20361	31640	29851	27098	29193	27425	29281	29275	29894	25303	24820	24124	23567	34853	28965	29584	28780	28363	25082	28012	21793	21281	23149	22063	19833
433	4E-BP1_R_V	GBL 9124138_2021-04-19_500PMT_300R_4E-BP1_Ab433_A1.gpr	EIF4EBP1	Q13541	32342	39298	43918	25947	30029	35349	35560	38319	44922	29809	32396	35862	32987	28322	28318	38895	40015	44129	29093	27224	26503	33243	35627	38660	31714	30608	29479	37607	39334	42173	28994	26416	26243	33676	35411	37583
200	CBP_R_V	GBL 9124156_2021-04-19_500PMT_318R_CBP_Ab200_A1.gpr	CREBBP	Q92793	29613	29717	26813	21452	21331	20241	30162	29502	26093	24123	25456	20666	42120	36737	30121	35345	30288	30182	39072	29184	29743	30803	27366	23273	41048	36440	32205	32132	30449	27314	35482	30066	26744	26262	25914	23537
198	ASH2_R_V	GBL 9124155_2021-04-19_500PMT_317R_ASH2_Ab198_A1.gpr	ASH2L	Q9UBL3	30351	24416	15165	21654	17953	12431	30684	24443	17629	23738	18096	15135	44316	41234	34899	32862	24476	20066	39395	37478	28657	24858	19019	17255	42448	37955	33381	29181	24698	21822	36790	29626	26213	21790	18854	18478
Pr329T	Tot_Pr329T	GBL 9124550_2021-04-15_380PMT_329T_Protein_Pr329_A1.gpr	None	None	4260	4214	4308	3598	3505	3568	4110	4161	4168	3561	3534	3862	4227	4094	4217	4395	4525	4457	3919	3727	3939	4026	4136	3784	4245	4189	4078	4531	4617	4468	3749	3660	3587	3861	4062	4006
295	ERa_R_V	GBL 9124543_2021-04-20_500PMT_322R_ERa_Ab295_A1.gpr	ESR1	P03372	36353	37755	31148	24542	25419	23313	36333	35699	34135	27786	26240	28898	36093	36780	34212	39263	38476	37018	31225	33185	30137	30987	29154	31842	35739	36806	35401	37071	35001	34368	26880	28153	29013	29239	29741	28956
Pr310T	Tot_Pr310T	GBL 9124148_2021-04-15_380PMT_310T_Protein_Pr310_A1.gpr	None	None	3711	3746	3711	3117	3033	3248	3849	3854	3604	3357	3292	3324	3616	3641	3647	3791	3752	4082	3583	3302	3181	3244	3739	3257	3589	3817	3615	3785	3637	3400	3223	3175	3362	3366	3351	3378
85	HDAC6_R_V	GBL 9124147_2021-04-19_500PMT_309R_HDAC6_Ab85_A1.gpr	HDAC6	Q9UBN7	38263	30786	31978	26315	24886	23758	35539	29769	33369	31555	29292	31477	53238	46576	41233	41015	39052	39615	45149	40242	36053	33647	31456	31740	47612	44541	40915	41165	40838	42035	42712	38966	37443	39192	39688	39592
Pr329T	Tot_Pr329T	GBL 9124550_2021-04-15_380PMT_329T_Protein_Pr329_A1.gpr	None	None	4260	4214	4308	3598	3505	3568	4110	4161	4168	3561	3534	3862	4227	4094	4217	4395	4525	4457	3919	3727	3939	4026	4136	3784	4245	4189	4078	4531	4617	4468	3749	3660	3587	3861	4062	4006
215	p300_R_V	GBL 9124549_2021-04-20_500PMT_328R_p300_Ab215_A1.gpr	EP300	Q09472	35788	31201	33185	26746	23336	22353	35283	32742	33497	31092	26306	30580	48214	51241	43676	41699	39649	42237	43798	36928	34068	32206	30120	31907	48685	44788	38370	38735	38299	43070	39653	36521	29639	32765	33004	34079
Pr310T	Tot_Pr310T	GBL 9124148_2021-04-15_380PMT_310T_Protein_Pr310_A1.gpr	None	None	3711	3746	3711	3117	3033	3248	3849	3854	3604	3357	3292	3324	3616	3641	3647	3791	3752	4082	3583	3302	3181	3244	3739	3257	3589	3817	3615	3785	3637	3400	3223	3175	3362	3366	3351	3378
174	Stat5a_R_V	GBL 9124152_2021-04-19_500PMT_314R_Stat5a_Ab174_A1.gpr	STAT5A	P42229	42229	39644	37982	29410	26444	26944	39853	38824	33196	35619	29870	31218	49523	48144	43906	43317	39320	41470	46862	40566	40163	34180	33134	32650	51419	47623	39339	41077	40508	38826	43775	39851	33461	33725	34202	35349
178	SOX9_R_V	GBL 9124153_2021-04-19_500PMT_315R_SOX9_Ab178_A1.gpr	SOX9	P48436	28384	26348	26308	18675	20390	18637	29036	27589	27075	22235	25591	22725	29765	32901	31263	34107	31179	31431	26329	27532	24053	26963	26726	26019	32467	30649	29965	34091	31029	31304	26308	25809	23818	31337	27426	29350
Pr329T	Tot_Pr329T	GBL 9124550_2021-04-15_380PMT_329T_Protein_Pr329_A1.gpr	None	None	4260	4214	4308	3598	3505	3568	4110	4161	4168	3561	3534	3862	4227	4094	4217	4395	4525	4457	3919	3727	3939	4026	4136	3784	4245	4189	4078	4531	4617	4468	3749	3660	3587	3861	4062	4006
361	c-Src_R_V	GBL 9124546_2021-04-20_500PMT_325R_c-Src_Ab361_A1.gpr	FYN,SRC,YES1	P06241,P12931,P07947	33330	29905	24705	23953	21791	19359	30661	29027	23744	27295	25634	21504	41726	38171	34493	35170	31150	28678	35190	33921	31456	30943	27065	23866	40870	36621	33713	35481	31158	29679	33776	30579	27740	29390	27830	24149
341	PKM2_R_V	GBL 9124544_2021-04-19_500PMT_323R_PKM2_Ab341_A1.gpr	PKM	P14618	30707	29446	25374	24261	24516	20677	32901	29596	26070	29895	26408	23512	40747	36809	35525	35943	32440	28697	38524	34576	33599	29926	28206	25491	42152	38569	36011	36085	33278	28485	36280	33903	31131	30156	28906	23714
Pr310T	Tot_Pr310T	GBL 9124148_2021-04-15_380PMT_310T_Protein_Pr310_A1.gpr	None	None	3711	3746	3711	3117	3033	3248	3849	3854	3604	3357	3292	3324	3616	3641	3647	3791	3752	4082	3583	3302	3181	3244	3739	3257	3589	3817	3615	3785	3637	3400	3223	3175	3362	3366	3351	3378
428	p-PRAS40(S183)_R_V	GBL 9124721_2021-04-19_550PMT_298R_pPRAS40S183_Ab428_A1.gpr	AKT1S1	Q96B36	36975	32736	30096	27813	25116	23668	35771	33839	31349	33003	30117	27680	43278	43781	39716	38366	34139	36317	38006	37741	36026	35023	30298	30336	44128	41077	40304	41347	39271	35564	34619	35835	32480	33140	34082	30788
Pr329T	Tot_Pr329T	GBL 9124550_2021-04-15_380PMT_329T_Protein_Pr329_A1.gpr	None	None	4260	4214	4308	3598	3505	3568	4110	4161	4168	3561	3534	3862	4227	4094	4217	4395	4525	4457	3919	3727	3939	4026	4136	3784	4245	4189	4078	4531	4617	4468	3749	3660	3587	3861	4062	4006
323	HER2/c-ErbB2_R_V	GBL 9124545_2021-04-20_500PMT_324R_ErbB2_Ab323_A1.gpr	ERBB2	P04626	41848	38403	33493	28680	26910	29246	40153	35793	36620	34388	33143	33508	54297	51038	43514	46097	42846	42708	49228	43400	39920	41559	35678	34717	51811	48817	40619	44818	45717	43059	45467	36754	36207	39722	38444	39501
Pr310T	Tot_Pr310T	GBL 9124148_2021-04-15_380PMT_310T_Protein_Pr310_A1.gpr	None	None	3711	3746	3711	3117	3033	3248	3849	3854	3604	3357	3292	3324	3616	3641	3647	3791	3752	4082	3583	3302	3181	3244	3739	3257	3589	3817	3615	3785	3637	3400	3223	3175	3362	3366	3351	3378
436	p-Raptor(S792)_R_V	GBL 9124142_2021-04-19_500PMT_304R_pRaptorS792_Ab436_A1.gpr	RPTOR	Q8N122	23836	23310	18012	17937	15951	12899	26671	22844	20351	20509	19014	14551	35807	32792	28990	30093	24963	24044	32045	28129	23574	23310	20697	18739	35100	32586	29003	27426	24278	22513	28736	21367	23424	22312	20434	19286
430	ULK1_R_V	GBL 9124716_2021-04-19_550PMT_293R_ULK1 _Ab430_A1.gpr	ULK1	O75385	42498	37128	31438	27250	28908	22867	44347	38908	33169	38009	31434	28783	56841	53406	47808	49015	46162	40148	49235	45780	42114	42873	40405	36523	54259	49910	49316	50553	44267	41196	42896	43379	40398	41099	41440	33054
73	FSP1/S100A4_R_V	GBL 9124146_2021-04-19_500PMT_308R_FSP1S100A4_Ab73_A1.gpr	S100A4	P26447	32559	31141	30612	21802	20541	20684	30836	26441	30552	21986	22144	23497	32098	32061	30347	28323	31070	32285	25792	26906	26493	24309	22438	23575	28968	29135	27343	27724	27151	31158	24669	23534	21848	22327	23503	26253
180	Zeb1_R_V	GBL 9124154_2021-04-19_550PMT_316R_ZEB1_Ab180_A1.gpr	ZEB1	P37275	49962	44994	42252	36775	31189	32263	50659	46823	42279	37628	41561	37483	48814	51138	53607	55140	51082	48437	47888	46348	44283	50552	47338	41149	53178	54275	51225	59953	56255	49307	40914	40871	45118	47227	44494	41765
429	G§L_R_V	GBL 9124717_2021-04-19_550PMT_294R_GBLmLST8_Ab429_A1.gpr	MLST8	Q9BVC4	37733	34181	31370	26761	25491	24037	38425	35380	33962	32928	29442	27163	45851	43727	42294	45114	40376	36812	42562	36831	34001	32832	31555	29458	46621	45476	37715	40345	38158	33465	36291	37560	31311	34177	32487	30008
169	YAP_R_V	GBL 9124151_2021-04-19_500PMT_313R_YAP_Ab169_A1.gpr	YAP1	P46937	25277	24290	22081	19192	15882	15437	26266	24970	22659	21147	19441	17048	30095	27756	26479	30059	28377	25728	28479	25560	23528	22832	23430	21282	30858	28917	27276	30185	29439	26225	25974	22919	23044	25760	24827	22506
435	Raptor_R_V	GBL 9124140_2021-04-19_500PMT_302R_Raptor_Ab435_A1.gpr	RPTOR	Q8N122	27719	25263	21805	18560	16203	15752	27422	25558	21222	24330	19097	18858	33350	34380	29621	31019	28449	26164	33704	29950	26523	24636	22118	21405	37687	32672	28051	29235	25838	27427	30530	25337	24166	22924	22951	23245
45	CD24_R_V	GBL 9124145_2021-04-19_500PMT_307R_CD24_Ab45_A1.gpr	CD24	P25063	25551	23008	20945	17590	16435	15527	25544	21338	20914	22434	18051	17968	32289	29406	29318	25274	25911	22991	27954	27879	23928	23132	20856	19550	32802	30482	25086	27047	25361	22868	27160	25323	22095	24692	24762	21156
431	p-ULK1(S757)_R_V	GBL 9124714_2021-04-19_500PMT_291R_pULK1S757_Ab431_A1.gpr	ULK1	O75385	36519	33147	28801	27422	24191	22029	37728	33233	30142	28339	26447	25521	51159	44539	38254	35655	32585	34052	39052	38267	33414	31262	27977	25372	45624	43321	38335	32627	31401	30868	38638	31122	30164	29617	28933	27638
434	p-4E-BP1(T37/T46)_R_V	GBL 9124139_2021-04-19_500PMT_301R_p4E-BP1T37T46_Ab434_A1.gpr	EIF4EBP1	Q13541	31775	27357	22278	24528	21233	17581	32343	29234	24794	27044	22917	20818	32265	35459	33265	34012	32438	28943	29796	28835	29384	27785	26243	25970	32059	30748	32449	33139	31618	30502	29196	28031	25951	29896	27363	27846
	AB_name	Slide_file	Gene_ID	Swiss_ID	YZ_5_865.1	YZ_5_865.2	YZ_5_865.3	YZ_6_866.1	YZ_6_866.2	YZ_6_866.3	YZ_7_867.1	YZ_7_867.2	YZ_7_867.3	YZ_8_868.1	YZ_8_868.2	YZ_8_868.3	YZ_1 _861.1	YZ_1 _861.2	YZ_1 _861.3	YZ_9_869.1	YZ_9_869.2	YZ_9_869.3	YZ_2_862.1	YZ_2_862.2	YZ_2_862.3	YZ_10_870.1	YZ_10_870.2	YZ_10_870.3	YZ_3_863.1	YZ_3_863.2	YZ_3_863.3	YZ_11_871.1	YZ_11_871.2	YZ_11_871.3	YZ_4_864.1	YZ_4_864.2	YZ_4_864.3	YZ_12_872.1	YZ_12_872.2	YZ_12_872.3
	AB_name	Slide_file	Gene_ID	Swiss_ID	YZ_5_865.1	YZ_5_865.2	YZ_5_865.3	YZ_6_866.1	YZ_6_866.2	YZ_6_866.3	YZ_7_867.1	YZ_7_867.2	YZ_7_867.3	YZ_8_868.1	YZ_8_868.2	YZ_8_868.3	YZ_1 _861.1	YZ_1 _861.2	YZ_1 _861.3	YZ_9_869.1	YZ_9_869.2	YZ_9_869.3	YZ_2_862.1	YZ_2_862.2	YZ_2_862.3	YZ_10_870.1	YZ_10_870.2	YZ_10_870.3	YZ_3_863.1	YZ_3_863.2	YZ_3_863.3	YZ_11_871.1	YZ_11_871.2	YZ_11_871.3	YZ_4_864.1	YZ_4_864.2	YZ_4_864.3	YZ_12_872.1	YZ_12_872.2	YZ_12_872.3
Ne5R460PMT	Neg_R_Ne5R460PMT	GBL 9124443_2021-04-21_460PMT_5R_NegRabbit_Ab1_A1.gpr	None	None	2806	2805	2703	1093	2058	2314	2916	2501	2469	2369	2054	2382	3014	2720	3247	3528	3187	3605	3355	2876	2835	3267	2963	3169	3625	3249	3273	3278	3132	3514	2893	2885	2685	3166	2885	3404
Ne5R500PMT	Neg_R_Ne5R500PMT	GBL 9124443_2021-04-20_500PMT_5R_NegRabbit_Ab1_A1.gpr	None	None	5878	5851	5750	2247	4650	4692	5675	5278	5214	4642	4362	5025	6147	5558	6686	7313	6669	7561	6957	6007	5601	6769	5849	6770	7068	6788	6769	6907	6555	7433	6033	6038	5570	6666	6228	7253
Ne5R550PMT	Neg_R_Ne5R550PMT	GBL 9124443_2021-04-20_550PMT_5R_NegRabbit_Ab1_A1.gpr	None	None	10807	10916	10681	4227	8675	8690	10643	9878	9675	8697	8059	9427	11548	10250	12548	13715	12340	14068	13108	11227	10348	12552	10951	12614	13954	12613	12658	12860	12244	13822	11394	11284	10468	12331	11569	13408
Pr10T	Tot_Pr10T	GBL 9124449_2021-04-07_380PMT_10T_Protein_Pr10_A1.gpr	None	None	2290	2230	2365	1873	1928	1998	2096	2052	2166	1953	1973	2092	2136	2111	2213	2415	2459	2569	1996	2013	2078	2175	2218	2377	2216	2147	2297	2488	2465	2688	1863	1882	1954	2469	2266	2620
27	p-Bad(S112)_R_V	GBL 9124448_2021-04-21_550PMT_9R_pBadS112_Ab27_A1.gpr	BAD	Q92934	12828	11611	10944	9015	8211	7561	11472	9297	10972	8684	8938	8688	12574	12497	11781	13681	12415	13171	12440	11824	11067	11547	10499	10963	12894	12439	12486	13376	12686	13006	11097	9789	9080	12691	12071	11968
Pr329T	Tot_Pr329T	GBL 9124550_2021-04-15_380PMT_329T_Protein_Pr329_A1.gpr	None	None	4260	4214	4308	3598	3505	3568	4110	4161	4168	3561	3534	3862	4227	4094	4217	4395	4525	4457	3919	3727	3939	4026	4136	3784	4245	4189	4078	4531	4617	4468	3749	3660	3587	3861	4062	4006
166	Vimentin_R_V	GBL 9124554_2021-04-21_500PMT_333R_Vimentin_Ab166_A1.gpr	VIM	P08670	32208	35589	37318	22708	26925	25365	35479	35710	37374	30429	28752	31504	29723	31010	32903	39367	38338	40810	27808	29014	31639	30002	33205	33015	31601	34060	36217	37107	38031	35259	27010	29183	24408	30642	29145	29801
113	p-p44/42MAPK(Erk1/2)(T202/Y204)_R_V	GBL 9124552_2021-04-21_500PMT_331R_pp4442MAPKErk12T202Y204_Ab113_A1.gpr	MAPK1,MAPK3	P27361,P28482,P27361,P28482	25381	23831	21497	11056	13669	16335	25514	24437	22413	22206	20217	18986	33904	32455	28330	30278	27538	26148	30942	24483	25967	25130	23882	18650	33497	32479	29351	30965	26010	25202	26752	25170	23981	26293	23691	18292
Pr90T	Tot_Pr90T	GBL 9124328_2021-04-07_360PMT_90T_Protein_Pr90_A1.gpr	None	None	3056	3000	2900	2444	2525	2554	2819	2843	2886	2501	2718	2869	2674	2893	2865	3129	3118	3259	2741	2584	2849	2772	2768	2968	2987	2976	3053	3142	3113	3190	2374	2414	2470	2925	2848	2958
39	N-Cadherin_R_V	GBL 9124334_2021-04-21_550PMT_96R_CadherinN_Ab39_A1.gpr	CDH2	P19022	45099	41412	50646	32551	32486	32317	38160	40363	42421	34243	33607	37523	41661	39303	42046	45149	50493	53536	38089	39562	38716	38441	37777	42139	43234	42524	42927	43145	47326	47367	34036	33947	30380	39866	37434	41099
Pr249T	Tot_Pr249T	GBL 9124591_2021-04-14_380PMT_249T_Protein_Pr249_A1.gpr	None	None	3622	3848	3709	3181	3329	3195	3693	3688	3726	3494	3613	3366	3951	3957	3855	4089	4154	4019	3446	3614	3703	3544	3486	3409	3825	3846	3924	3925	4148	4010	3291	3275	3364	3764	3532	3346
89	Kit-c_R_V	GBL 9124691_2021-04-22_550PMT_269R_Kitc_Ab89_A1.gpr	KIT	P10721	42720	41126	38245	33236	31192	25344	42320	40995	37608	34502	36798	33480	50180	46326	41417	44863	44932	45270	42115	41963	40169	40181	39449	39065	43540	45035	44261	45299	41431	42505	38355	36434	35644	43783	38621	37655
Pr132T	Tot_Pr132T	GBL 9124372_2021-04-09_380PMT_132T_Protein_Pr132_A1.gpr	None	None	3231	3234	3149	2658	2558	2664	2988	3042	3136	2872	2791	2871	3094	3134	3148	3406	3351	3428	2611	2833	2895	2904	2874	2988	2901	2907	3058	2956	3090	3139	2733	2514	2776	2952	2978	3030
25	p-Axl(Y702)_R_V	GBL 9124365_2021-04-21_550PMT_126R_pAxlY702_Ab25_A1.gpr	AXL	P30530	45849	42891	48696	27097	29861	35814	39469	37885	41277	34593	35981	36188	42018	42697	40156	47087	42391	51156	34123	33671	33941	37306	34373	41193	44700	45398	43155	38558	37835	43495	31693	33278	26441	33438	35237	43107
Pr329T	Tot_Pr329T	GBL 9124550_2021-04-15_380PMT_329T_Protein_Pr329_A1.gpr	None	None	4260	4214	4308	3598	3505	3568	4110	4161	4168	3561	3534	3862	4227	4094	4217	4395	4525	4457	3919	3727	3939	4026	4136	3784	4245	4189	4078	4531	4617	4468	3749	3660	3587	3861	4062	4006
211	KLF4_R_V	GBL 9124556_2021-04-22_460PMT_335R_KLF4_Ab211_A1.gpr	KLF4	O43474	24619	23723	25101	17377	17317	16634	24557	22401	24242	21803	19091	19895	21481	24898	24976	25818	25689	25584	21082	20632	21204	20375	20057	19076	23829	24818	23989	25625	24162	23718	20198	17485	19364	19892	18718	18478
265	Ki67_R_V	GBL 9124559_2021-04-21_500PMT_337R_Ki67_Ab265_A1.gpr	MKI67	P46013	28901	26314	24221	21973	19149	17515	29791	27439	25227	25409	22680	17803	25791	30867	31726	32006	31450	28984	23097	26509	27159	24155	26072	23014	25189	28973	29287	29685	31063	27863	23217	23400	23631	25099	27816	22271
212	MED12_R_V	GBL 9124558_2021-04-22_460PMT_336R_MED12_Ab212_A1.gpr	MED12	Q93074	30806	27665	28244	21443	20934	19784	28013	27087	28615	25170	23196	23124	29264	30985	29022	30000	29325	30706	27358	27692	27362	23639	26232	24589	30857	30418	30501	31763	31037	28693	25667	24817	22117	25447	25831	27214
106	p-p27/KIP1(T198)_R_V	GBL 9124622_2021-04-22_500PMT_340R_pp27KIP1T198_Ab106_A1.gpr	CDKN1B	P46527	37686	32885	27942	28169	24081	19790	38154	33719	30597	30331	28497	23132	46640	45248	41094	39542	34881	33151	43220	36199	34516	34538	27385	24713	46636	43610	39215	35355	33348	32574	39312	33204	27245	32075	26182	23236
Pr10T	Tot_Pr10T	GBL 9124449_2021-04-07_380PMT_10T_Protein_Pr10_A1.gpr	None	None	2290	2230	2365	1873	1928	1998	2096	2052	2166	1953	1973	2092	2136	2111	2213	2415	2459	2569	1996	2013	2078	2175	2218	2377	2216	2147	2297	2488	2465	2688	1863	1882	1954	2469	2266	2620
20	ATR_R_V	GBL 9124455_2021-04-21_550PMT_16R_ATR_Ab20_A1.gpr	ATR	Q13535	20574	16417	18063	12466	11118	10737	16416	15211	15010	14147	12395	13635	24013	20725	20929	20597	18228	17690	21565	19641	18050	17865	17657	15731	21822	22636	21079	21629	19564	18565	20866	18281	17951	19791	17169	17588
42	p-Beta-Catenin(S33/37/T41)_R_V	GBL 9124440_2021-04-21_550PMT_2R_pCateninbS33S37T41_Ab42_A1.gpr	CTNNB1	P35222	13780	12037	12985	9145	8052	10362	10896	11761	12273	9588	9685	10657	13932	12515	12353	15725	13911	15914	11190	12132	10724	12836	13223	12911	15346	12556	12372	13694	14083	14956	10763	11782	10353	14103	14118	15317
Pr329T	Tot_Pr329T	GBL 9124550_2021-04-15_380PMT_329T_Protein_Pr329_A1.gpr	None	None	4260	4214	4308	3598	3505	3568	4110	4161	4168	3561	3534	3862	4227	4094	4217	4395	4525	4457	3919	3727	3939	4026	4136	3784	4245	4189	4078	4531	4617	4468	3749	3660	3587	3861	4062	4006
116	p70S6K_R_V	GBL 9124553_2021-04-21_500PMT_332R_p70S6K_Ab116_A1.gpr	RPS6KB1	P23443	38353	33165	33504	27589	25480	24448	37565	35415	34245	31447	28749	27717	45843	45825	39651	40109	39006	37235	37606	34367	35859	32497	29816	27893	45216	41490	39650	38095	36618	34988	35430	33946	32034	31655	33430	31657
Pr10T	Tot_Pr10T	GBL 9124449_2021-04-07_380PMT_10T_Protein_Pr10_A1.gpr	None	None	2290	2230	2365	1873	1928	1998	2096	2052	2166	1953	1973	2092	2136	2111	2213	2415	2459	2569	1996	2013	2078	2175	2218	2377	2216	2147	2297	2488	2465	2688	1863	1882	1954	2469	2266	2620
1	14-3-3zeta,gamma,eta_R_V	GBL 9124458_2021-04-22_550PMT_19R_1433ZetaGammaEta_Ab1_A1.gpr	YWHAZ	P63104	16945	15007	15408	12806	9343	8748	14984	12900	12945	14614	12558	12470	20860	20850	16783	19600	17825	17118	19913	17300	15430	16034	14319	13948	22098	20635	18474	20101	18996	17923	16574	15433	14051	19078	17192	15812
7	ALK_R_V	GBL 9124456_2021-04-21_550PMT_17R_ALK_Ab7_A1.gpr	ALK	Q9UM73	20690	19445	19312	13939	12481	13248	18668	17026	16987	16974	15253	15177	18370	20150	21786	22270	20294	20363	16162	18067	18443	19713	19612	18783	21490	20725	21357	22955	21519	21880	16926	18612	17058	22658	21953	20032
Pr329T	Tot_Pr329T	GBL 9124550_2021-04-15_380PMT_329T_Protein_Pr329_A1.gpr	None	None	4260	4214	4308	3598	3505	3568	4110	4161	4168	3561	3534	3862	4227	4094	4217	4395	4525	4457	3919	3727	3939	4026	4136	3784	4245	4189	4078	4531	4617	4468	3749	3660	3587	3861	4062	4006
205	CtBP2_R_V	GBL 9124555_2021-04-21_500PMT_334R_CtBP2_Ab205_A1.gpr	CTBP2	P56545	37549	32221	34472	27490	26418	25472	37014	33829	37042	31934	31999	27556	38230	37526	36407	40574	39922	40849	35391	32401	31833	32255	35689	32125	39390	37151	35676	40522	38241	39212	32239	29870	28909	30103	33556	34785
Pr310T	Tot_Pr310T	GBL 9124148_2021-04-15_380PMT_310T_Protein_Pr310_A1.gpr	None	None	3711	3746	3711	3117	3033	3248	3849	3854	3604	3357	3292	3324	3616	3641	3647	3791	3752	4082	3583	3302	3181	3244	3739	3257	3589	3817	3615	3785	3637	3400	3223	3175	3362	3366	3351	3378
111	p-p38(T180/Y182)_R_V	GBL 9124722_2021-04-21_500PMT_299R_pp38MAPKT180Y182_Ab111_A1.gpr	MAPK14,MAPK11,MAPK12,MAPK13	O15264,P53778,Q15759,Q16539	31907	26961	19578	25486	21629	11652	33633	27991	24954	28885	24196	20675	44661	37069	38177	35850	32906	30035	35387	34117	33144	29084	28310	26075	40921	39075	35464	34209	31010	25070	33994	30884	26156	27752	29069	24497

## Sheet: Mouse_Norm
	AB_name	Slide_file	Gene_ID	Swiss_ID	YZ_5_865.1	YZ_5_865.2	YZ_5_865.3	YZ_6_866.1	YZ_6_866.2	YZ_6_866.3	YZ_7_867.1	YZ_7_867.2	YZ_7_867.3	YZ_8_868.1	YZ_8_868.2	YZ_8_868.3	YZ_1 _861.1	YZ_1 _861.2	YZ_1 _861.3	YZ_9_869.1	YZ_9_869.2	YZ_9_869.3	YZ_2_862.1	YZ_2_862.2	YZ_2_862.3	YZ_10_870.1	YZ_10_870.2	YZ_10_870.3	YZ_3_863.1	YZ_3_863.2	YZ_3_863.3	YZ_11_871.1	YZ_11_871.2	YZ_11_871.3	YZ_4_864.1	YZ_4_864.2	YZ_4_864.3	YZ_12_872.1	YZ_12_872.2	YZ_12_872.3
AB_ID	AB_name	Slide_file	Gene_ID	Swiss_ID	YZ_5_DMSO10min1	YZ_5_DMSO10min1	YZ_5_DMSO10min1	YZ_6_DMSO10min3	YZ_6_DMSO10min3	YZ_6_DMSO10min3	YZ_7_DMSO10min3	YZ_7_DMSO10min3	YZ_7_DMSO10min3	YZ_8_DMSO10min4	YZ_8_DMSO10min4	YZ_8_DMSO10min4	YZ_1_Control1	YZ_1_Control1	YZ_1_Control1	YZ_9_DMSO30min1	YZ_9_DMSO30min1	YZ_9_DMSO30min1	YZ_2_Control2	YZ_2_Control2	YZ_2_Control2	YZ_10_DMSO30min2	YZ_10_DMSO30min2	YZ_10_DMSO30min2	YZ_3_Control3	YZ_3_Control3	YZ_3_Control3	YZ_11_DMSO30min3	YZ_11_DMSO30min3	YZ_11_DMSO30min3	YZ_4_Control4	YZ_4_Control4	YZ_4_Control4	YZ_12_DMSO30min4	YZ_12_DMSO30min4	YZ_12_DMSO30min4
374	IkB_ (L35A5) (Amino-terminal Antigen)_M_V	GBL 9124478_2021-04-21_550PMT_60M_IkBa_Ab374_A1.gpr	NFKBIA	P25963	1	1	1	1	1	1	1	1	1	1	1	1	1	1	1	1	1	1	1	1	1	1	1	1	1	1	1	1	1	1	1	NA	1	1	1	1
5	ALDH_M_V	GBL 9124412_2021-04-20_550PMT_74M_ALDH_Ab5_A1.gpr	ALDH1A1	P00352	1	1	1	1	1	1	1	1	1	1	1	1	1	1	1	1	1	1	1	1	1	1	1	1	1	1	1	1	1	1	1	NA	1	1	1	1
165	Twist(Twist2C1a)_M_V	GBL 9124468_2021-04-20_550PMT_49M_TWIST_Ab165_A1.gpr	TWIST1	Q15672	1	1	1	1	1	1	1	1	1	1	1	1	1	1	1	1	1	1	1	1	1	1	1	1	1	1	1	1	1	1	1	NA	1	1	1	1
264	AR-441_M_V	GBL 9124470_2021-04-20_550PMT_52M_AR441_Ab264_A1.gpr	AR	P10275	1	1	1	1	1	1	1	1	1	1	1	1	1	1	1	1	1	1	1	1	1	1	1	1	1	1	1	1	1	1	1	NA	1	1	1	1
57	Cox-2_M_V	GBL 9124337_2021-04-20_550PMT_99M_Cox2_Ab57_A1.gpr	PTGS2	P00403	1	1	1	1	1	1	1	1	1	1	1	1	1	1	1	1	1	1	1	1	1	1	1	1	1	1	1	1	1	1	1	NA	1	1	1	1
86	p-IkappaB-a(S32/36)_M_V	GBL 9124319_2021-04-20_550PMT_82M_pIKaBa.S32.S36_Ab86_A1.gpr	NFKBIA	P25963	1	1	1	1	1	1	1	1	1	1	1	1	1	1	1	1	1	1	1	1	1	1	1	1	1	1	1	1	1	1	1	NA	1	1	1	1
49	Chk2_M_V	GBL 9124318_2021-04-20_550PMT_81M_Chk2_Ab49_A1.gpr	CHEK2	O96017	1	1	1	1	1	1	1	1	1	1	1	1	1	1	1	1	1	1	1	1	1	1	1	1	1	1	1	1	1	1	1	NA	1	1	1	1
327	AOX1_M_V	GBL 9124476_2021-04-21_550PMT_58M_AOX1_Ab327_A1.gpr	AOX1	Q06278	1	1	1	1	1	1	1	1	1	1	1	1	1	1	1	1	1	1	1	1	1	1	1	1	1	1	1	1	1	1	1	NA	1	1	1	1
309	IGF-IR_M_V	GBL 9124473_2021-04-20_550PMT_55M_IGFIR_Ab309_A1.gpr	IGF1R	P08069	1	1	1	1	1	1	1	1	1	1	1	1	1	1	1	1	1	1	1	1	1	1	1	1	1	1	1	1	1	1	1	NA	1	1	1	1
135	S100A7_M_V	GBL 9124314_2021-04-21_500PMT_188M_S100A7.CBP_Ab135_A1.gpr	S100A7	P31151	14800	12952.4	11647.7	16012.6	13898.4	14651.8	14417.7	14878.7	14735.8	13307.8	12496.8	12800	19289.1	19676.9	15032.1	14163.4	9536.85	15427.1	19356	19869.4	13982.8	14065.3	11024.1	10154.5	18959.6	18873.1	17681	14622.5	10098.9	9466.72	8709.4	NA	14319	12817.3	9831.01	10847.2
311	Laminin5_M_V	GBL 9124475_2021-04-21_550PMT_57M_Laminin5_Ab311_A1.gpr	LAMC2	Q13753	1	1	1	1	1	1	1	1	1	1	1	1	1	1	1	1	1	1	1	1	1	1	1	1	1	1	1	1	1	1	1	NA	1	1	1	1
194	PR_M_V	GBL 9124469_2021-04-20_550PMT_51M_PR1294_Ab194_A1.gpr	PGR	P06401	1	1	1	1	1	1	1	1	1	1	1	1	1	1	1	1	1	1	1	1	1	1	1	1	1	1	1	1	1	1	1	NA	1	1	1	1
19	p-ATM(S1981)_M_V	GBL 9124416_2021-04-20_550PMT_78M_pATMS1981_Ab19_A1.gpr	ATM	Q13315	1	1	1	1	1	1	1	1	1	1	1	1	1	1	1	1	1	1	1	1	1	1	1	1	1	1	1	1	1	1	1	NA	1	1	1	1

## Sheet: Mouse_QI
AB_ID	AB_name	Slide_file	Gene_ID	Swiss_ID	Slide_Mean	Slide_Median	Slide_Max	BCCmix	NCImix	Ctrl_Cellmix_2	HP100	JC100	mTissueMix	Ctrl_Buffer	% of samples(Signal>200)	% of samples(Signal>200 & CV<20%)
374	IkB_ (L35A5) (Amino-terminal Antigen)_M_V	GBL 9124478_2021-04-21_550PMT_60M_IkBa_Ab374_A1.gpr	NFKBIA	P25963	4220.49	1	58727.6	16126.4	9804.32	2386	10094	476	1	24	38.0236	82.4859
5	ALDH_M_V	GBL 9124412_2021-04-20_550PMT_74M_ALDH_Ab5_A1.gpr	ALDH1A1	P00352	5316.78	1	76519.2	804.105	61321	4632	1	1	1	26	26.9603	89.243
165	Twist(Twist2C1a)_M_V	GBL 9124468_2021-04-20_550PMT_49M_TWIST_Ab165_A1.gpr	TWIST1	Q15672	772.078	1	7597.89	1	1	1	1	1	1	22	40.6015	73.2804
264	AR-441_M_V	GBL 9124470_2021-04-20_550PMT_52M_AR441_Ab264_A1.gpr	AR	P10275	1065.01	12	21991.9	1922.09	962.326	707	780	505	854.879	8	46.724	76.3218
57	Cox-2_M_V	GBL 9124337_2021-04-20_550PMT_99M_Cox2_Ab57_A1.gpr	PTGS2	P00403	697.689	1	23560.9	695.81	871.965	149	915	233	66.9752	29	41.3534	77.6623
86	p-IkappaB-a(S32/36)_M_V	GBL 9124319_2021-04-20_550PMT_82M_pIKaBa.S32.S36_Ab86_A1.gpr	NFKBIA	P25963	1698.58	875.237	13611.7	5343.82	3270.12	2163	5028	4683	3480.58	17	69.2803	73.4884
49	Chk2_M_V	GBL 9124318_2021-04-20_550PMT_81M_Chk2_Ab49_A1.gpr	CHEK2	O96017	563.011	1	7534.8	1904.62	1644.37	206	573	1934	1	14	30.7197	76.9231
327	AOX1_M_V	GBL 9124476_2021-04-21_550PMT_58M_AOX1_Ab327_A1.gpr	AOX1	Q06278	2681.48	1405.42	46895.9	2169.83	3410.15	458	1704	1141	1666.99	16	73.5768	64.6715
309	IGF-IR_M_V	GBL 9124473_2021-04-20_550PMT_55M_IGFIR_Ab309_A1.gpr	IGF1R	P08069	81.2915	1	4127.81	1	1	1	1	1	1	27	17.2932	58.3851
135	S100A7_M_V	GBL 9124314_2021-04-21_500PMT_188M_S100A7.CBP_Ab135_A1.gpr	S100A7	P31151	7912.63	6954.67	195570	9750.02	8785.95	5108	9060	7749	8834.85	246	99.8926	84.6237
311	Laminin5_M_V	GBL 9124475_2021-04-21_550PMT_57M_Laminin5_Ab311_A1.gpr	LAMC2	Q13753	295.089	1	5429.44	104.992	294.044	392	361	265	1	28	38.6681	70.5556
194	PR_M_V	GBL 9124469_2021-04-20_550PMT_51M_PR1294_Ab194_A1.gpr	PGR	P06401	245.022	1	34170	7062.09	909.27	12660	1	1	1	22	9.88185	69.5652
19	p-ATM(S1981)_M_V	GBL 9124416_2021-04-20_550PMT_78M_pATMS1981_Ab19_A1.gpr	ATM	Q13315	2594.3	1803.07	110586	4781.67	4003.02	4087	7923	11045	3314.38	17	78.3029	70.9191

## Sheet: Mouse_Raw
	AB_name	Slide_file	Gene_ID	Swiss_ID	YZ_5_865.1	YZ_5_865.2	YZ_5_865.3	YZ_6_866.1	YZ_6_866.2	YZ_6_866.3	YZ_7_867.1	YZ_7_867.2	YZ_7_867.3	YZ_8_868.1	YZ_8_868.2	YZ_8_868.3	YZ_1 _861.1	YZ_1 _861.2	YZ_1 _861.3	YZ_9_869.1	YZ_9_869.2	YZ_9_869.3	YZ_2_862.1	YZ_2_862.2	YZ_2_862.3	YZ_10_870.1	YZ_10_870.2	YZ_10_870.3	YZ_3_863.1	YZ_3_863.2	YZ_3_863.3	YZ_11_871.1	YZ_11_871.2	YZ_11_871.3	YZ_4_864.1	YZ_4_864.2	YZ_4_864.3	YZ_12_872.1	YZ_12_872.2	YZ_12_872.3
AB_ID	AB_name	Slide_file	Gene_ID	Swiss_ID	YZ_5_DMSO10min1	YZ_5_DMSO10min1	YZ_5_DMSO10min1	YZ_6_DMSO10min3	YZ_6_DMSO10min3	YZ_6_DMSO10min3	YZ_7_DMSO10min3	YZ_7_DMSO10min3	YZ_7_DMSO10min3	YZ_8_DMSO10min4	YZ_8_DMSO10min4	YZ_8_DMSO10min4	YZ_1_Control1	YZ_1_Control1	YZ_1_Control1	YZ_9_DMSO30min1	YZ_9_DMSO30min1	YZ_9_DMSO30min1	YZ_2_Control2	YZ_2_Control2	YZ_2_Control2	YZ_10_DMSO30min2	YZ_10_DMSO30min2	YZ_10_DMSO30min2	YZ_3_Control3	YZ_3_Control3	YZ_3_Control3	YZ_11_DMSO30min3	YZ_11_DMSO30min3	YZ_11_DMSO30min3	YZ_4_Control4	YZ_4_Control4	YZ_4_Control4	YZ_12_DMSO30min4	YZ_12_DMSO30min4	YZ_12_DMSO30min4
Ne187M500PMT	Neg_M_Ne187M500PMT	GBL 9124313_2021-04-21_500PMT_187M_NegMouse_Ne2_A1.gpr	None	None	23000	21779	22658	14149	16086	15278	22814	21378	21098	19923	19196	18555	22188	20114	22910	25430	24628	22943	20149	18163	20058	19185	19487	20378	23705	22881	19938	21469	22672	22762	18639	NA	17835	18840	21105	18544
Ne187M550PMT	Neg_M_Ne187M550PMT	GBL 9124313_2021-04-21_550PMT_187M_NegMouse_Ne2_A1.gpr	None	None	46812	43693	44207	28938	32326	31775	45359	42390	42444	40137	38962	37629	45011	41340	45415	51245	48797	47414	40185	36192	40298	38783	38855	40226	47681	46388	39307	41963	44328	46355	37884	NA	34765	37463	41109	36531
Pr50T	Tot_Pr50T	GBL 9124257_2021-04-07_380PMT_50T_Protein_Pr50_A1.gpr	None	None	2552	2556	2484	2189	2269	2279	2505	2379	2404	2276	2258	2443	2528	2544	2645	2955	2906	2978	2364	2428	2428	2493	2433	2528	2528	2549	2565	2813	2876	2909	2228	2136	2147	2590	2711	2695
165	Twist(Twist2C1a)_M_V	GBL 9124468_2021-04-20_550PMT_49M_TWIST_Ab165_A1.gpr	TWIST1	Q15672	19524	15560	13479	13677	11862	10828	17428	15610	14214	14308	13830	12799	22746	21660	17699	19446	18085	14371	19353	17397	17280	17631	15008	14745	22841	20384	17786	20049	18560	15093	16528	16213	16216	18274	16769	14922
264	AR-441_M_V	GBL 9124470_2021-04-20_550PMT_52M_AR441_Ab264_A1.gpr	AR	P10275	18843	16637	17001	12308	10789	11624	15247	14636	15026	14155	13787	13591	23992	21363	19678	20756	21041	19082	20262	17074	18042	17329	15419	16857	22344	23444	19643	19999	18211	18004	19174	16509	17017	18617	16859	16697
194	PR_M_V	GBL 9124469_2021-04-20_550PMT_51M_PR1294_Ab194_A1.gpr	PGR	P06401	12725	12469	13165	9717	9204	8525	11670	11766	11219	10257	9434	9707	17054	13905	12845	17128	14039	13715	12752	11705	10903	12584	10988	11822	17036	14548	12852	12860	13130	13709	11700	10427	10144	11939	11587	10627
Pr90T	Tot_Pr90T	GBL 9124328_2021-04-07_360PMT_90T_Protein_Pr90_A1.gpr	None	None	3056	3000	2900	2444	2525	2554	2819	2843	2886	2501	2718	2869	2674	2893	2865	3129	3118	3259	2741	2584	2849	2772	2768	2968	2987	2976	3053	3142	3113	3190	2374	2414	2470	2925	2848	2958
86	p-IkappaB-a(S32/36)_M_V	GBL 9124319_2021-04-20_550PMT_82M_pIKaBa.S32.S36_Ab86_A1.gpr	NFKBIA	P25963	28150	25846	25317	18492	20279	19249	24181	23757	23593	21852	19820	20706	26717	25415	26781	29481	26804	30028	24481	24069	24345	24945	23929	23604	30335	30470	26970	28477	26809	26652	21197	21929	21433	26053	25368	23242
Pr50T	Tot_Pr50T	GBL 9124257_2021-04-07_380PMT_50T_Protein_Pr50_A1.gpr	None	None	2552	2556	2484	2189	2269	2279	2505	2379	2404	2276	2258	2443	2528	2544	2645	2955	2906	2978	2364	2428	2428	2493	2433	2528	2528	2549	2565	2813	2876	2909	2228	2136	2147	2590	2711	2695
374	IkB_ (L35A5) (Amino-terminal Antigen)_M_V	GBL 9124478_2021-04-21_550PMT_60M_IkBa_Ab374_A1.gpr	NFKBIA	P25963	20095	17675	18691	12814	12408	14660	17641	15714	17144	15260	15228	15099	23806	22751	21702	22170	23102	19953	20382	18711	17699	16141	14533	15821	25944	22069	22034	22043	19973	20080	17719	16236	15785	18246	19190	16841
Pr70T	Tot_Pr70T	GBL 9124408_2021-04-07_380PMT_70T_Protein_Pr70_A1.gpr	None	None	2702	2723	2606	2373	2283	2321	2526	2589	2548	2333	2343	2465	2666	2627	2748	2842	2909	2961	2414	2402	2504	2610	2594	2795	2565	2649	2769	2927	2939	3125	2257	2308	2337	2766	2796	2919
5	ALDH_M_V	GBL 9124412_2021-04-20_550PMT_74M_ALDH_Ab5_A1.gpr	ALDH1A1	P00352	16208	15970	18164	10614	11472	14574	16083	15102	18315	13632	13145	17788	22430	18208	22812	19537	21033	24086	17441	19762	19012	16247	16786	22121	21056	20516	23003	20965	21064	23378	17043	18174	17223	19632	17265	18940
Pr189T	Tot_Pr189T	GBL 9124315_2021-04-09_380PMT_189T_Protein_Pr189_A1.gpr	None	None	3364	3302	3269	2693	2814	2559	3120	3080	3022	3095	3096	2924	3052	3166	3398	3692	3743	3477	2979	2972	3215	3119	3133	3197	3394	3375	3403	3439	3380	3436	2823	2830	2890	3241	3298	3314
135	S100A7_M_V	GBL 9124314_2021-04-21_500PMT_188M_S100A7.CBP_Ab135_A1.gpr	S100A7	P31151	38649	35222	34626	27703	28379	27063	36953	35782	35095	32869	31357	30319	40692	39695	38965	41866	35848	39803	38273	36724	34188	32974	30343	30582	43931	42902	38850	37275	33401	32986	26367	33984	30842	31897	31296	29843
Pr50T	Tot_Pr50T	GBL 9124257_2021-04-07_380PMT_50T_Protein_Pr50_A1.gpr	None	None	2552	2556	2484	2189	2269	2279	2505	2379	2404	2276	2258	2443	2528	2544	2645	2955	2906	2978	2364	2428	2428	2493	2433	2528	2528	2549	2565	2813	2876	2909	2228	2136	2147	2590	2711	2695
309	IGF-IR_M_V	GBL 9124473_2021-04-20_550PMT_55M_IGFIR_Ab309_A1.gpr	IGF1R	P08069	12824	9935	8188	9434	7899	6858	12419	10430	8598	9560	9245	7448	18066	15568	15050	14151	12678	11462	18118	17789	13351	13239	10390	9792	20804	17083	16027	15019	12372	10746	14375	12508	13160	13686	12789	11750
311	Laminin5_M_V	GBL 9124475_2021-04-21_550PMT_57M_Laminin5_Ab311_A1.gpr	LAMC2	Q13753	22189	15741	16676	14741	13182	12249	20630	16680	16091	16719	15174	13720	24353	26554	24042	24193	21502	19367	22324	22837	20482	19668	16877	16791	23997	25434	21942	20370	20245	19154	20098	19087	18408	20383	18458	17223
Pr70T	Tot_Pr70T	GBL 9124408_2021-04-07_380PMT_70T_Protein_Pr70_A1.gpr	None	None	2702	2723	2606	2373	2283	2321	2526	2589	2548	2333	2343	2465	2666	2627	2748	2842	2909	2961	2414	2402	2504	2610	2594	2795	2565	2649	2769	2927	2939	3125	2257	2308	2337	2766	2796	2919
19	p-ATM(S1981)_M_V	GBL 9124416_2021-04-20_550PMT_78M_pATMS1981_Ab19_A1.gpr	ATM	Q13315	30905	24074	23937	21588	20888	14719	25910	22228	23308	22507	20415	18457	36430	37183	27309	31016	28049	26953	36394	29080	27801	28456	23718	22227	37763	38276	30423	29540	27412	23553	31397	27143	23331	26038	25369	24616
Pr50T	Tot_Pr50T	GBL 9124257_2021-04-07_380PMT_50T_Protein_Pr50_A1.gpr	None	None	2552	2556	2484	2189	2269	2279	2505	2379	2404	2276	2258	2443	2528	2544	2645	2955	2906	2978	2364	2428	2428	2493	2433	2528	2528	2549	2565	2813	2876	2909	2228	2136	2147	2590	2711	2695
327	AOX1_M_V	GBL 9124476_2021-04-21_550PMT_58M_AOX1_Ab327_A1.gpr	AOX1	Q06278	25583	23699	21402	17368	16892	16291	22073	20018	22584	21090	19791	18017	37412	31644	28513	30077	26251	27566	28582	26105	25186	22892	21322	21176	33329	30623	28222	26935	27526	27842	28631	23258	23521	26392	25449	25683
Pr90T	Tot_Pr90T	GBL 9124328_2021-04-07_360PMT_90T_Protein_Pr90_A1.gpr	None	None	3056	3000	2900	2444	2525	2554	2819	2843	2886	2501	2718	2869	2674	2893	2865	3129	3118	3259	2741	2584	2849	2772	2768	2968	2987	2976	3053	3142	3113	3190	2374	2414	2470	2925	2848	2958
49	Chk2_M_V	GBL 9124318_2021-04-20_550PMT_81M_Chk2_Ab49_A1.gpr	CHEK2	O96017	24743	23895	18675	18018	16709	16294	21584	19809	20989	18818	18201	18914	25922	24976	24425	23735	25695	23264	24237	22922	22405	21378	19898	20700	24585	26285	23916	24400	23398	23236	18288	18967	18351	21966	20131	20113
57	Cox-2_M_V	GBL 9124337_2021-04-20_550PMT_99M_Cox2_Ab57_A1.gpr	PTGS2	P00403	16472	12810	18229	13592	13042	8705	16771	15726	16304	14693	15566	14453	23587	19044	17890	21619	20347	19380	20423	18038	15901	16050	16495	16075	24137	22491	17942	20323	19725	20722	17932	17103	14546	19494	18295	18246
	AB_name	Slide_file	Gene_ID	Swiss_ID	YZ_5_865.1	YZ_5_865.2	YZ_5_865.3	YZ_6_866.1	YZ_6_866.2	YZ_6_866.3	YZ_7_867.1	YZ_7_867.2	YZ_7_867.3	YZ_8_868.1	YZ_8_868.2	YZ_8_868.3	YZ_1 _861.1	YZ_1 _861.2	YZ_1 _861.3	YZ_9_869.1	YZ_9_869.2	YZ_9_869.3	YZ_2_862.1	YZ_2_862.2	YZ_2_862.3	YZ_10_870.1	YZ_10_870.2	YZ_10_870.3	YZ_3_863.1	YZ_3_863.2	YZ_3_863.3	YZ_11_871.1	YZ_11_871.2	YZ_11_871.3	YZ_4_864.1	YZ_4_864.2	YZ_4_864.3	YZ_12_872.1	YZ_12_872.2	YZ_12_872.3
